# Supplementary material for: Salt-Enhanced Reproductive Development of Suaeda salsa L. Coincided With Ion Transporter Gene Upregulation in Flowers and Increased Pollen K+ Content
Source: Front Plant Sci. 2019 Mar 29;10:333. doi: 10.3389/fpls.2019.00333 (PMC6449877; doi:10.3389/fpls.2019.00333)
Supplement: TABLE S5 — Primer pairs for quantitative real-time PCR. [file Table_5.XLS]

## Sheet: Sheet1
Primer pairs for quantitative real-time PCR
Genes	Sense primer ( 5’- 3’)	Antisense primer ( 5’- 3’)
Actine	TGTGTTGAGTGGTGGTTC	TAGGAGCAAGAGCGGTAA
SsSOS1	TCCTCTAACTAATCCATCT	CTCTATCAGCACCATAAC
SsCHX14	ACCAGAGCATCCATTATC	GGTGGCGTAGAATTGAAG
SsCHX13	ATTCTACGCCTTCTTGAG	GCCAGTGAGTTGAATTAG
SsCHX28	TCCGAGTTGGTCACAATA	CTTCTTCTCCGTACCTCAA
SsNHX1	CAAGATGAGACTCCACTTC	TGAACAACACCACTGATG
SsICln	TCTGTCTCTATTGTCCTT	CACTCAACCATATCACTT
SsCLC	TGAGTGAAGCCAGAGTAA	TGATACCAATAGTCCATAAGTC
SsAKT1	TACAGAAGGTTACAAGGA	AAGGACTAAGACAAGGAT
SsKEA3	CAGTCTTATATGGTGATGGA	GTCTTCTTCTTCTCAGGATA
SsKEA5	GCTGTTAATGGCTGCTAA	GGTGGCGTAGAATTGAAG
SsAHA4	TGAATCTTGGTGTGAATG	ATACTTGTGTCCTTGTCT
SsVHA	AACCTCCTCCAATTACAAG	AGCGTAGCAATACAGATG
SsAVP1	GCTCTTGTTGTTGCTTCTA	CTTCAATGCTGGCTCAAT
