# Supplementary material for: Salt-Enhanced Reproductive Development of Suaeda salsa L. Coincided With Ion Transporter Gene Upregulation in Flowers and Increased Pollen K+ Content
Source: Front Plant Sci. 2019 Mar 29;10:333. doi: 10.3389/fpls.2019.00333 (PMC6449877; doi:10.3389/fpls.2019.00333)
Supplement: TABLE S6 — List of all identified DEGs in S. salsa flowers between control and NaCl-treated groups. [file Table_6.XLS]

## Sheet: Additional file 8-Table S6
gene_id	NaCl_readcount	CK_readcount	log2FoldChange	pval	padj	Gene Length	NR GI	NR ID	NR Score	NR Evalue	NR Description	NT GI	NT ID	NT Score	NT Evalue	NT Description	KO ID	KO Name	KO Description	Http Link	Swissprot ID	Swissprot Score	Swissprot Evalue	Swissprot Description	PFAM ID	PFAM description	Gene Ontology Biological Pathway	BP Description	Gene Ontology Molecular Function	MF Description	Gene Ontology Cellular Component	CC Description	KOG ID	KOG Description
Cluster-10319.97722	3400.85	0	Inf	1.37e-34	2.84e-29	1754	731352040	XP_010687332.1	1535	3.4e-168	PREDICTED: uncharacterized protein LOC104901445 [Beta vulgaris subsp. vulgaris]>gi|870851793|gb|KMT03801.1| hypothetical protein BVRB_8g189450 [Beta vulgaris subsp. vulgaris]	590616473	XM_007023454.1	146	5.44e-68	Theobroma cacao Uncharacterized protein (TCM_027550) mRNA, complete cds	--	--	--	--	--	--	--	--	PF02346	Chordopoxvirus multifunctional envelope protein A27	GO:0019064	fusion of virus membrane with host plasma membrane	--	--	GO:0019031	viral envelope	--	--
Cluster-10319.88189	0	3074.82	-Inf	1.74e-33	1.8e-28	1120	731374687	XP_010667037.1	925	1.2e-97	PREDICTED: 60S ribosomal protein L15-1 [Beta vulgaris subsp. vulgaris]>gi|870842169|gb|KMS95657.1| hypothetical protein BVRB_006320 [Beta vulgaris subsp. vulgaris]	731374686	XM_010668735.1	459	0	PREDICTED: Beta vulgaris subsp. vulgaris 60S ribosomal protein L15-1 (LOC104884139), mRNA	K02877	RP-L15e, RPL15	large subunit ribosomal protein L15e	http://www.genome.jp/dbget-bin/www_bget?ko:K02877	O23515	857	1.3e-90	60S ribosomal protein L15-1 OS=Arabidopsis thaliana GN=RPL15A PE=2 SV=1	PF00827	Ribosomal L15	GO:0042254//GO:0006412	ribosome biogenesis//translation	GO:0003735	structural constituent of ribosome	GO:0005840	ribosome	KOG1678	60s ribosomal protein L15
Cluster-10319.153746	2615.66	0	Inf	4.9e-33	3.12e-28	4638	731320759	XP_010670983.1	3166	0	PREDICTED: phosphate transporter PHO1 isoform X1 [Beta vulgaris subsp. vulgaris]>gi|870865526|gb|KMT16576.1| hypothetical protein BVRB_3g048660 isoform A [Beta vulgaris subsp. vulgaris]	731320758	XM_010672681.1	1412	0	PREDICTED: Beta vulgaris subsp. vulgaris phosphate transporter PHO1 (LOC104887905), transcript variant X1, mRNA	--	--	--	--	Q8S403	2324	4.1e-260	Phosphate transporter PHO1 OS=Arabidopsis thaliana GN=PHO1 PE=2 SV=1	PF08046//PF03124//PF00732//PF05199	IlvGEDA operon leader peptide//EXS family//GMC oxidoreductase//GMC oxidoreductase	GO:0055114//GO:0009082	oxidation-reduction process//branched-chain amino acid biosynthetic process	GO:0016614//GO:0050660	oxidoreductase activity, acting on CH-OH group of donors//flavin adenine dinucleotide binding	GO:0016021	integral component of membrane	--	--
Cluster-10319.99724	0	2808.31	-Inf	6.03e-33	3.12e-28	2587	731312778	XP_010676362.1	2299	1.3e-256	PREDICTED: uncharacterized protein LOC104892205 [Beta vulgaris subsp. vulgaris]>gi|731312780|ref|XP_010676371.1| PREDICTED: uncharacterized protein LOC104892205 [Beta vulgaris subsp. vulgaris]>gi|870869067|gb|KMT19853.1| hypothetical protein BVRB_1g009020 [Beta vulgaris subsp. vulgaris]	731312779	XM_010678069.1	714	0	PREDICTED: Beta vulgaris subsp. vulgaris uncharacterized LOC104892205 (LOC104892205), transcript variant X2, mRNA	--	--	--	--	Q91YK0	166	3.9e-10	Leucine-rich repeat-containing protein 49 OS=Mus musculus GN=Lrrc49 PE=1 SV=1	PF13855//PF00560	Leucine rich repeat//Leucine Rich Repeat	--	--	GO:0005515	protein binding	--	--	KOG0531	Protein phosphatase 1, regulatory subunit, and related proteins
Cluster-10319.148614	2223.95	0	Inf	4.53e-32	1.87e-27	1321	763755528	KJB22859.1	246	7.5e-19	hypothetical protein B456_004G069900 [Gossypium raimondii]	--	--	--	--	--	--	--	--	--	Q41001	202	1.3e-14	Blue copper protein OS=Pisum sativum PE=2 SV=1	PF02298	Plastocyanin-like domain	GO:0006118	obsolete electron transport	GO:0009055	electron carrier activity	--	--	--	--
Cluster-10319.91423	2174.25	0	Inf	5.88e-32	2.03e-27	1375	645230834	XP_008222114.1	591	7.7e-59	PREDICTED: villin-2-like isoform X2 [Prunus mume]	731324219	XM_010674553.1	488	0	PREDICTED: Beta vulgaris subsp. vulgaris villin-3 (LOC104889358), transcript variant X2, mRNA	--	--	--	--	O81645	373	2.1e-34	Villin-3 OS=Arabidopsis thaliana GN=VLN3 PE=1 SV=2	PF02209	Villin headpiece domain	GO:0007010	cytoskeleton organization	GO:0003779	actin binding	--	--	--	--
Cluster-10319.84287	2083.86	0	Inf	1.2e-31	3.54e-27	2611	731338652	XP_010680435.1	2629	7e-295	PREDICTED: CDPK-related kinase 5 [Beta vulgaris subsp. vulgaris]>gi|870857802|gb|KMT09350.1| hypothetical protein BVRB_6g134440 [Beta vulgaris subsp. vulgaris]	731338651	XM_010682133.1	1188	0	PREDICTED: Beta vulgaris subsp. vulgaris CDPK-related kinase 5 (LOC104895576), mRNA	K00924	E2.7.1.-	--	http://www.genome.jp/dbget-bin/www_bget?ko:K00924	Q9SCS2	2254	3e-252	CDPK-related kinase 5 OS=Arabidopsis thaliana GN=CRK5 PE=2 SV=1	PF00069//PF06293//PF07714//PF00036	Protein kinase domain//Lipopolysaccharide kinase (Kdo/WaaP) family//Protein tyrosine kinase//EF hand	GO:0006468	protein phosphorylation	GO:0005509//GO:0004672//GO:0005524//GO:0016773	calcium ion binding//protein kinase activity//ATP binding//phosphotransferase activity, alcohol group as acceptor	GO:0016020	membrane	--	--
Cluster-10319.156430	1904.61	0	Inf	3.85e-31	9.97e-27	1095	743782601	XP_011017522.1	1368	4.9e-149	PREDICTED: cytochrome P450 704B1 [Populus euphratica]	--	--	--	--	--	--	--	--	--	Q9C788	1336	3.5e-146	Cytochrome P450 704B1 OS=Arabidopsis thaliana GN=CYP704B1 PE=2 SV=1	PF00067	Cytochrome P450	GO:0055114	oxidation-reduction process	GO:0016705//GO:0020037//GO:0005506	oxidoreductase activity, acting on paired donors, with incorporation or reduction of molecular oxygen//heme binding//iron ion binding	--	--	--	--
Cluster-10319.9702	1877.19	0	Inf	4.37e-31	1e-26	1824	568823529	XP_006466165.1	701	1.8e-71	PREDICTED: uncharacterized protein LOC102621816 [Citrus sinensis]	224830811	FJ755791.1	83	5.95e-33	Chenopodium quinoa clone 150:P1 salt overly sensitive 1B (SOS1B) gene, complete cds	--	--	--	--	--	--	--	--	--	--	--	--	--	--	--	--	--	--
Cluster-10319.112204	1863.78	0	Inf	5.41e-31	1.12e-26	1825	731318172	XP_010669578.1	1168	1.3e-125	PREDICTED: apyrase 2 [Beta vulgaris subsp. vulgaris]	731318171	XM_010671276.1	468	0	PREDICTED: Beta vulgaris subsp. vulgaris apyrase 2 (LOC104886770), mRNA	K14641	APY1_2	apyrase	http://www.genome.jp/dbget-bin/www_bget?ko:K14641	Q9SPM5	979	1.5e-104	Apyrase 2 OS=Arabidopsis thaliana GN=APY2 PE=1 SV=1	PF01150//PF16866	GDA1/CD39 (nucleoside phosphatase) family//PHD-finger	--	--	GO:0016787//GO:0005515	hydrolase activity//protein binding	--	--	KOG1385	Nucleoside phosphatase
Cluster-10319.92735	1973.04	0.283378	12.765	3.38e-30	5.85e-26	248	--	--	--	--	--	--	--	--	--	--	--	--	--	--	--	--	--	--	--	--	--	--	--	--	--	--	--	--
Cluster-10319.98216	0	1772.53	-Inf	3.39e-30	5.85e-26	1195	731371373	XP_010666023.1	832	7.6e-87	PREDICTED: ATP synthase subunit d, mitochondrial [Beta vulgaris subsp. vulgaris]>gi|870843179|gb|KMS96407.1| hypothetical protein BVRB_9g225490 [Beta vulgaris subsp. vulgaris]	731371372	XM_010667721.1	427	0	PREDICTED: Beta vulgaris subsp. vulgaris ATP synthase subunit d, mitochondrial (LOC104883239), mRNA	K02138	ATPeF0D, ATP5H, ATP7	F-type H+-transporting ATPase subunit d	http://www.genome.jp/dbget-bin/www_bget?ko:K02138	Q9FT52	763	1.1e-79	ATP synthase subunit d, mitochondrial OS=Arabidopsis thaliana GN=At3g52300 PE=1 SV=3	--	--	--	--	--	--	--	--	--	--
Cluster-10319.72215	1611.91	0	Inf	4.46e-30	7.1e-26	2434	731316341	XP_010695108.1	1676	2.1e-184	PREDICTED: peptidyl-prolyl cis-trans isomerase FKBP42 [Beta vulgaris subsp. vulgaris]	731316340	XM_010696806.1	653	0	PREDICTED: Beta vulgaris subsp. vulgaris peptidyl-prolyl cis-trans isomerase FKBP42 (LOC104907810), mRNA	--	--	--	--	Q9LDC0	1377	1.4e-150	Peptidyl-prolyl cis-trans isomerase FKBP42 OS=Arabidopsis thaliana GN=FKBP42 PE=1 SV=1	PF00515//PF13174//PF00254//PF13181//PF13371//PF13414//PF13176	Tetratricopeptide repeat//Tetratricopeptide repeat//FKBP-type peptidyl-prolyl cis-trans isomerase//Tetratricopeptide repeat//Tetratricopeptide repeat//TPR repeat//Tetratricopeptide repeat	GO:0006457	protein folding	GO:0005515	protein binding	--	--	KOG0543	FKBP-type peptidyl-prolyl cis-trans isomerase
Cluster-10319.87064	1570.87	0	Inf	6.24e-30	9.23e-26	2373	731348840	XP_010685692.1	591	1.3e-58	PREDICTED: serine/arginine repetitive matrix protein 1 isoform X2 [Beta vulgaris subsp. vulgaris]>gi|870853303|gb|KMT05184.1| hypothetical protein BVRB_7g173310 isoform B [Beta vulgaris subsp. vulgaris]	--	--	--	--	--	K13171	SRRM1, SRM160	serine/arginine repetitive matrix protein 1	http://www.genome.jp/dbget-bin/www_bget?ko:K13171	Q5R5Q2	151	2e-08	Serine/arginine repetitive matrix protein 1 OS=Pongo abelii GN=SRRM1 PE=2 SV=1	PF01480	PWI domain	GO:0006397	mRNA processing	--	--	--	--	KOG2146	Splicing coactivator SRm160/300, subunit SRm160 (contains PWI domain)
Cluster-10319.105596	1469.71	0	Inf	1.66e-29	2.3e-25	1311	731328260	XP_010674950.1	1382	1.4e-150	PREDICTED: transmembrane protein adipocyte-associated 1-like [Beta vulgaris subsp. vulgaris]>gi|870862305|gb|KMT13513.1| hypothetical protein BVRB_4g082930 [Beta vulgaris subsp. vulgaris]	731328259	XM_010676648.1	569	0	PREDICTED: Beta vulgaris subsp. vulgaris transmembrane protein adipocyte-associated 1-like (LOC104891014), mRNA	--	--	--	--	--	--	--	--	PF05425	Copper resistance protein D	--	--	--	--	GO:0016021	integral component of membrane	--	--
Cluster-10319.91306	1457.33	0	Inf	1.88e-29	2.43e-25	3845	731313625	XP_010681159.1	3856	0	PREDICTED: 5'-3' exoribonuclease 3 isoform X2 [Beta vulgaris subsp. vulgaris]>gi|870868779|gb|KMT19582.1| hypothetical protein BVRB_1g011990 isoform A [Beta vulgaris subsp. vulgaris]	731313624	XM_010682857.1	1533	0	PREDICTED: Beta vulgaris subsp. vulgaris 5'-3' exoribonuclease 3 (LOC104896145), transcript variant X2, mRNA	K12619	XRN2, RAT1	5'-3' exoribonuclease 2	http://www.genome.jp/dbget-bin/www_bget?ko:K12619	Q9FQ03	3020	0	5'-3' exoribonuclease 3 OS=Arabidopsis thaliana GN=XRN3 PE=2 SV=1	PF03868//PF03159//PF00769//PF00015//PF00098//PF01757	Ribosomal protein L6, N-terminal domain//XRN 5'-3' exonuclease N-terminus//Ezrin/radixin/moesin family//Methyl-accepting chemotaxis protein (MCP) signalling domain//Zinc knuckle//Acyltransferase family	GO:0042254//GO:0007165//GO:0006412	ribosome biogenesis//signal transduction//translation	GO:0003676//GO:0004527//GO:0003735//GO:0016747//GO:0008092//GO:0004871//GO:0008270	nucleic acid binding//exonuclease activity//structural constituent of ribosome//transferase activity, transferring acyl groups other than amino-acyl groups//cytoskeletal protein binding//signal transducer activity//zinc ion binding	GO:0005737//GO:0016020//GO:0019898//GO:0005840//GO:0005622	cytoplasm//membrane//extrinsic component of membrane//ribosome//intracellular	KOG2044	5'-3' exonuclease HKE1/RAT1
Cluster-10319.98925	0	1541.34	-Inf	2.5e-29	3.05e-25	1451	731361299	XP_010692279.1	1516	4.5e-166	PREDICTED: 1-aminocyclopropane-1-carboxylate oxidase homolog 4-like [Beta vulgaris subsp. vulgaris]>gi|870847770|gb|KMT00118.1| hypothetical protein BVRB_1g019410 [Beta vulgaris subsp. vulgaris]	731361632	XM_010694162.1	288	5.18e-147	PREDICTED: Beta vulgaris subsp. vulgaris 1-aminocyclopropane-1-carboxylate oxidase homolog 4-like (LOC104905575), mRNA	--	--	--	--	Q94A78	834	7.6e-88	1-aminocyclopropane-1-carboxylate oxidase homolog 4 OS=Arabidopsis thaliana GN=At1g03400 PE=2 SV=1	PF03171	2OG-Fe(II) oxygenase superfamily	GO:0055114	oxidation-reduction process	GO:0016491	oxidoreductase activity	--	--	--	--
Cluster-10319.76414	0	1541.59	-Inf	2.93e-29	3.37e-25	861	--	--	--	--	--	--	--	--	--	--	--	--	--	--	--	--	--	--	PF00367	phosphotransferase system, EIIB	GO:0008643	carbohydrate transport	GO:0008982	protein-N(PI)-phosphohistidine-sugar phosphotransferase activity	GO:0009357	protein-N(PI)-phosphohistidine-sugar phosphotransferase complex	--	--
Cluster-10319.99503	0	1501.55	-Inf	3.65e-29	3.98e-25	2960	731357663	XP_010690331.1	1889	5.1e-209	PREDICTED: probable protein phosphatase 2C 60 [Beta vulgaris subsp. vulgaris]>gi|731357665|ref|XP_010690332.1| PREDICTED: probable protein phosphatase 2C 60 [Beta vulgaris subsp. vulgaris]	731357664	XM_010692030.1	861	0	PREDICTED: Beta vulgaris subsp. vulgaris probable protein phosphatase 2C 60 (LOC104903895), transcript variant X2, mRNA	K01102	PDP	pyruvate dehydrogenase phosphatase	http://www.genome.jp/dbget-bin/www_bget?ko:K01102	Q5Z8P0	1589	4.4e-175	Probable protein phosphatase 2C 60 OS=Oryza sativa subsp. japonica GN=Os06g0717800 PE=2 SV=1	PF07228//PF00481	Stage II sporulation protein E (SpoIIE)//Protein phosphatase 2C	--	--	GO:0003824	catalytic activity	--	--	--	--
Cluster-10319.114619	0	1496	-Inf	4.02e-29	4.16e-25	3468	731349403	XP_010685975.1	4260	0	PREDICTED: nardilysin isoform X1 [Beta vulgaris subsp. vulgaris]>gi|870853570|gb|KMT05451.1| hypothetical protein BVRB_7g175780 [Beta vulgaris subsp. vulgaris]	731349402	XM_010687673.1	1735	0	PREDICTED: Beta vulgaris subsp. vulgaris nardilysin (LOC104900286), transcript variant X1, mRNA	K01411	NRD1	nardilysin	http://www.genome.jp/dbget-bin/www_bget?ko:K01411	Q24K02	1403	1.9e-153	Insulin-degrading enzyme OS=Bos taurus GN=IDE PE=2 SV=1	PF05793//PF04147//PF00487//PF05470	Transcription initiation factor IIF, alpha subunit (TFIIF-alpha)//Nop14-like family//Fatty acid desaturase//Eukaryotic translation initiation factor 3 subunit 8 N-terminus	GO:0006413//GO:0006446//GO:0032968//GO:0006629//GO:0006367	translational initiation//regulation of translational initiation//positive regulation of transcription elongation from RNA polymerase II promoter//lipid metabolic process//transcription initiation from RNA polymerase II promoter	GO:0031369//GO:0003677//GO:0003743	translation initiation factor binding//DNA binding//translation initiation factor activity	GO:0032040//GO:0005634//GO:0005840//GO:0005852	small-subunit processome//nucleus//ribosome//eukaryotic translation initiation factor 3 complex	KOG0959	N-arginine dibasic convertase NRD1 and related Zn2+-dependent endopeptidases, insulinase superfamily
Cluster-10319.86146	1342.76	0	Inf	5.89e-29	5.81e-25	3749	870842836	KMS96154.1	2496	2.7e-279	hypothetical protein BVRB_001590 isoform C [Beta vulgaris subsp. vulgaris]	731372509	XM_010668067.1	1370	0	PREDICTED: Beta vulgaris subsp. vulgaris RNA-binding protein 5-B (LOC104883525), mRNA	K13094	RBM5_10	RNA-binding protein 5/10	http://www.genome.jp/dbget-bin/www_bget?ko:K13094	Q6DDU9	198	1.1e-13	RNA-binding protein 5-B OS=Xenopus laevis GN=rbm5-b PE=2 SV=1	PF00641//PF01585//PF00076	Zn-finger in Ran binding protein and others//G-patch domain//RNA recognition motif. (a.k.a. RRM, RBD, or RNP domain)	--	--	GO:0003676//GO:0008270	nucleic acid binding//zinc ion binding	--	--	KOG0154	RNA-binding protein RBM5 and related proteins, contain G-patch and RRM domains
Cluster-10319.122202	1269.69	0	Inf	1.2e-28	1.13e-24	1266	731323400	XP_010672411.1	279	1.1e-22	PREDICTED: uncharacterized protein LOC104888989 isoform X2 [Beta vulgaris subsp. vulgaris]	--	--	--	--	--	--	--	--	--	--	--	--	--	--	--	--	--	--	--	--	--	--	--
Cluster-10319.124162	1233.89	0	Inf	2.08e-28	1.87e-24	1576	731331549	XP_010676717.1	1577	4.1e-173	PREDICTED: uncharacterized protein LOC104892468 isoform X1 [Beta vulgaris subsp. vulgaris]>gi|870860995|gb|KMT12303.1| hypothetical protein BVRB_5g102450 [Beta vulgaris subsp. vulgaris]	731331550	XM_010678416.1	810	0	PREDICTED: Beta vulgaris subsp. vulgaris uncharacterized LOC104892468 (LOC104892468), transcript variant X2, mRNA	--	--	--	--	--	--	--	--	PF13371//PF03554	Tetratricopeptide repeat//UL73 viral envelope glycoprotein	--	--	GO:0005515	protein binding	GO:0019031	viral envelope	--	--
Cluster-10319.99445	1152.75	0	Inf	5.02e-28	4.33e-24	2110	731317629	XP_010669291.1	669	1.1e-67	PREDICTED: uncharacterized protein DDB_G0271670-like [Beta vulgaris subsp. vulgaris]>gi|870866911|gb|KMT17823.1| hypothetical protein BVRB_2g033610 [Beta vulgaris subsp. vulgaris]	731317628	XM_010670989.1	141	3.95e-65	PREDICTED: Beta vulgaris subsp. vulgaris uncharacterized protein DDB_G0271670-like (LOC104886540), mRNA	--	--	--	--	--	--	--	--	PF07839	Plant calmodulin-binding domain	--	--	GO:0005516	calmodulin binding	--	--	--	--
Cluster-10319.94457	2273.01	0	Inf	5.64e-28	4.67e-24	4154	731363553	XP_010693494.1	1378	1.3e-149	PREDICTED: probable E3 ubiquitin-protein ligase ARI8 [Beta vulgaris subsp. vulgaris]>gi|870846481|gb|KMS99042.1| hypothetical protein BVRB_3g066450 [Beta vulgaris subsp. vulgaris]	731344878	XM_010685339.1	335	1.12e-172	PREDICTED: Beta vulgaris subsp. vulgaris uncharacterized LOC104898285 (LOC104898285), mRNA	K11968	ARIH1	ariadne-1	http://www.genome.jp/dbget-bin/www_bget?ko:K11968	Q8W468	985	6.7e-105	Probable E3 ubiquitin-protein ligase ARI8 OS=Arabidopsis thaliana GN=ARI8 PE=2 SV=1	PF14634//PF13639//PF00097	zinc-RING finger domain//Ring finger domain//Zinc finger, C3HC4 type (RING finger)	--	--	GO:0046872//GO:0005515//GO:0008270	metal ion binding//protein binding//zinc ion binding	--	--	--	--
Cluster-10319.68285	1146.04	0	Inf	6.02e-28	4.79e-24	2578	731349416	XP_010685981.1	2248	1e-250	PREDICTED: uveal autoantigen with coiled-coil domains and ankyrin repeats protein [Beta vulgaris subsp. vulgaris]>gi|870853574|gb|KMT05455.1| hypothetical protein BVRB_7g175820 isoform A [Beta vulgaris subsp. vulgaris]	731349415	XM_010687679.1	849	0	PREDICTED: Beta vulgaris subsp. vulgaris uveal autoantigen with coiled-coil domains and ankyrin repeats protein (LOC104900290), transcript variant X2, mRNA	--	--	--	--	F4KEW8	867	2e-91	Protein NETWORKED 4A OS=Arabidopsis thaliana GN=NET4A PE=2 SV=1	PF11365//PF08702//PF07926//PF00038//PF10473	Protein of unknown function (DUF3166)//Fibrinogen alpha/beta chain family//TPR/MLP1/MLP2-like protein//Intermediate filament protein//Leucine-rich repeats of kinetochore protein Cenp-F/LEK1	GO:0007165//GO:0010506//GO:0051258//GO:0030168//GO:0006606	signal transduction//regulation of autophagy//protein polymerization//platelet activation//protein import into nucleus	GO:0005198//GO:0008134//GO:0005102//GO:0042803//GO:0030674//GO:0045502	structural molecule activity//transcription factor binding//receptor binding//protein homodimerization activity//protein binding, bridging//dynein binding	GO:0005667//GO:0005615//GO:0005882//GO:0030286//GO:0005577	transcription factor complex//extracellular space//intermediate filament//dynein complex//fibrinogen complex	--	--
Cluster-10319.49491	1129.61	0	Inf	7.22e-28	5.53e-24	2648	731367755	XP_010695782.1	2990	0	PREDICTED: probable acyl-activating enzyme 17, peroxisomal [Beta vulgaris subsp. vulgaris]>gi|870844470|gb|KMS97433.1| hypothetical protein BVRB_5g127130 [Beta vulgaris subsp. vulgaris]	731367754	XM_010697480.1	1285	0	PREDICTED: Beta vulgaris subsp. vulgaris probable acyl-activating enzyme 17, peroxisomal (LOC104908364), mRNA	--	--	--	--	F4KBF3	2469	3.6e-277	Probable acyl-activating enzyme 17, peroxisomal OS=Arabidopsis thaliana GN=AAE17 PE=2 SV=1	PF00459//PF00501//PF03357	Inositol monophosphatase family//AMP-binding enzyme//Snf7	GO:0008152//GO:0007034//GO:0046854	metabolic process//vacuolar transport//phosphatidylinositol phosphorylation	GO:0003824	catalytic activity	--	--	KOG1175	Acyl-CoA synthetase
Cluster-10319.60170	1113.76	0	Inf	7.77e-28	5.74e-24	715	357436159	XP_003588355.1	609	3.3e-61	Mitochondrial protein, putative [Medicago truncatula]	384939108	FQ014226.1	441	0	Beta vulgaris subsp. maritima genotype male-sterile E mitochondrion, partial genome	--	--	--	--	P93276	343	3.2e-31	Uncharacterized mitochondrial protein AtMg00030 OS=Arabidopsis thaliana GN=AtMg00030 PE=4 SV=1	--	--	--	--	--	--	--	--	--	--
Cluster-10319.127043	1109.21	0	Inf	9.57e-28	6.83e-24	3830	731319388	XP_010670229.1	2003	4e-222	PREDICTED: CSC1-like protein HYP1 isoform X2 [Beta vulgaris subsp. vulgaris]	731319387	XM_010671927.1	785	0	PREDICTED: Beta vulgaris subsp. vulgaris CSC1-like protein HYP1 (LOC104887312), transcript variant X2, mRNA	--	--	--	--	Q8GUH7	1448	1.3e-158	CSC1-like protein HYP1 OS=Arabidopsis thaliana GN=HYP1 PE=2 SV=1	PF02714	Calcium-dependent channel, 7TM region, putative phosphate	--	--	--	--	GO:0016020	membrane	--	--
Cluster-10319.100145	1586.01	0	Inf	1.96e-27	1.35e-23	1611	595847455	XP_007209327.1	1515	6.5e-166	hypothetical protein PRUPE_ppa008258mg [Prunus persica]>gi|462405062|gb|EMJ10526.1| hypothetical protein PRUPE_ppa008258mg [Prunus persica]	731336133	XM_010680791.1	660	0	PREDICTED: Beta vulgaris subsp. vulgaris aldose 1-epimerase (LOC104894535), mRNA	K01785	galM, GALM	aldose 1-epimerase	http://www.genome.jp/dbget-bin/www_bget?ko:K01785	Q66HG4	784	5.3e-82	Aldose 1-epimerase OS=Rattus norvegicus GN=Galm PE=1 SV=1	PF01263	Aldose 1-epimerase	GO:0005975	carbohydrate metabolic process	GO:0016853	isomerase activity	--	--	KOG1604	Predicted mutarotase
Cluster-10319.74416	1035.51	0	Inf	2.6e-27	1.68e-23	750	47834687	AAT38997.1	755	4e-78	AML1 [Beta vulgaris]	731334705	XM_010680054.1	373	0	PREDICTED: Beta vulgaris subsp. vulgaris protein MEI2-like 1 (LOC104893915), mRNA	--	--	--	--	Q64M78	671	3.1e-69	Protein MEI2-like 4 OS=Oryza sativa subsp. japonica GN=ML4 PE=2 SV=1	PF00076	RNA recognition motif. (a.k.a. RRM, RBD, or RNP domain)	--	--	GO:0003676	nucleic acid binding	--	--	--	--
Cluster-10319.81103	0	1118.85	-Inf	2.58e-27	1.68e-23	1533	733214160	NP_001290000.1	1327	3.9e-144	two-component response regulator-like PRR73 [Beta vulgaris subsp. vulgaris]>gi|319657105|gb|ADV58931.1| bolting time control 1 [Beta vulgaris subsp. vulgaris]	319657098	HQ709094.1	508	0	Beta vulgaris subsp. vulgaris genotype 93167P bolting time control 1 (BTC1) mRNA, complete cds >gnl|BL_ORD_ID|13080288 Beta vulgaris subsp. vulgaris genotype G018BB bolting time control 1 (BTC1) mRNA, complete cds	K12129	PRR7	pseudo-response regulator 7	http://www.genome.jp/dbget-bin/www_bget?ko:K12129	A2YQ93	541	7.6e-54	Two-component response regulator-like PRR37 OS=Oryza sativa subsp. indica GN=PRR37 PE=2 SV=2	--	--	--	--	--	--	--	--	--	--
Cluster-10319.76384	1211.71	0.283378	12.062	2.77e-27	1.73e-23	240	731361675	XP_010692489.1	129	5e-06	PREDICTED: non-specific lipid-transfer protein 1-like [Beta vulgaris subsp. vulgaris]>gi|870847438|gb|KMS99803.1| hypothetical protein BVRB_1g020560 [Beta vulgaris subsp. vulgaris]	--	--	--	--	--	--	--	--	--	--	--	--	--	--	--	--	--	--	--	--	--	--	--
Cluster-10319.81092	0	1111.91	-Inf	3.11e-27	1.89e-23	2151	731342891	XP_010682619.1	2485	2.9e-278	PREDICTED: nucleobase-ascorbate transporter 7-like [Beta vulgaris subsp. vulgaris]>gi|731342893|ref|XP_010682620.1| PREDICTED: nucleobase-ascorbate transporter 7-like [Beta vulgaris subsp. vulgaris]>gi|731342895|ref|XP_010682621.1| PREDICTED: nucleobase-ascorbate transporter 7-like [Beta vulgaris subsp. vulgaris]>gi|731342897|ref|XP_010682622.1| PREDICTED: nucleobase-ascorbate transporter 7-like …	731342896	XM_010684320.1	1156	0	PREDICTED: Beta vulgaris subsp. vulgaris nucleobase-ascorbate transporter 7-like (LOC104897444), transcript variant X4, mRNA	K14611	SLC23A1_2, SVCT1_2	solute carrier family 23 (nucleobase transporter), member 1/2	http://www.genome.jp/dbget-bin/www_bget?ko:K14611	Q0WPE9	2237	2.3e-250	Nucleobase-ascorbate transporter 7 OS=Arabidopsis thaliana GN=NAT7 PE=2 SV=2	PF00860	Permease family	GO:0006810//GO:0055085	transport//transmembrane transport	GO:0005215	transporter activity	GO:0016020	membrane	--	--
Cluster-10319.87526	1008.9	0	Inf	3.44e-27	2.03e-23	2200	731332207	XP_010677078.1	3215	0	PREDICTED: peroxisomal acyl-coenzyme A oxidase 1 [Beta vulgaris subsp. vulgaris]>gi|870860421|gb|KMT11757.1| hypothetical protein BVRB_5g104610 [Beta vulgaris subsp. vulgaris]	731332206	XM_010678776.1	1349	0	PREDICTED: Beta vulgaris subsp. vulgaris peroxisomal acyl-coenzyme A oxidase 1 (LOC104892778), mRNA	K00232	E1.3.3.6, ACOX1, ACOX3	acyl-CoA oxidase	http://www.genome.jp/dbget-bin/www_bget?ko:K00232	O65202	2803	0	Peroxisomal acyl-coenzyme A oxidase 1 OS=Arabidopsis thaliana GN=ACX1 PE=1 SV=1	PF02770//PF00441//PF01756//PF02771	Acyl-CoA dehydrogenase, middle domain//Acyl-CoA dehydrogenase, C-terminal domain//Acyl-CoA oxidase//Acyl-CoA dehydrogenase, N-terminal domain	GO:0006637//GO:0006635//GO:0006118//GO:0055114//GO:0008152	acyl-CoA metabolic process//fatty acid beta-oxidation//obsolete electron transport//oxidation-reduction process//metabolic process	GO:0003995//GO:0050660//GO:0016627//GO:0003997	acyl-CoA dehydrogenase activity//flavin adenine dinucleotide binding//oxidoreductase activity, acting on the CH-CH group of donors//acyl-CoA oxidase activity	GO:0005777	peroxisome	KOG0136	Acyl-CoA oxidase
Cluster-10319.124628	1003.71	0	Inf	4.26e-27	2.45e-23	2618	731357528	XP_010690259.1	1764	1.4e-194	PREDICTED: glycerol-3-phosphate acyltransferase 3-like [Beta vulgaris subsp. vulgaris]>gi|731357530|ref|XP_010690260.1| PREDICTED: glycerol-3-phosphate acyltransferase 3-like [Beta vulgaris subsp. vulgaris]>gi|731357532|ref|XP_010690262.1| PREDICTED: glycerol-3-phosphate acyltransferase 3-like [Beta vulgaris subsp. vulgaris]>gi|870849002|gb|KMT01265.1| hypothetical protein BVRB_9g212830 [Beta vul…	731357529	XM_010691958.1	720	0	PREDICTED: Beta vulgaris subsp. vulgaris glycerol-3-phosphate acyltransferase 3-like (LOC104903833), transcript variant X2, mRNA	K13506	GPAT3_4, AGPAT9, AGPAT6	glycerol-3-phosphate O-acyltransferase 3/4	http://www.genome.jp/dbget-bin/www_bget?ko:K13506	Q8C0N2	631	4.7e-64	Glycerol-3-phosphate acyltransferase 3 OS=Mus musculus GN=Agpat9 PE=1 SV=1	PF01553	Acyltransferase	GO:0008152	metabolic process	GO:0016746	transferase activity, transferring acyl groups	--	--	KOG2898	Predicted phosphate acyltransferase, contains PlsC domain
Cluster-10319.143680	991.691	0	Inf	4.43e-27	2.48e-23	586	--	--	--	--	--	--	--	--	--	--	--	--	--	--	--	--	--	--	--	--	--	--	--	--	--	--	--	--
Cluster-10319.132925	976.596	0	Inf	5.24e-27	2.85e-23	2159	731350864	XP_010686732.1	1543	4.9e-169	PREDICTED: acyl-CoA--sterol O-acyltransferase 1 [Beta vulgaris subsp. vulgaris]>gi|870852276|gb|KMT04215.1| hypothetical protein BVRB_8g185100 [Beta vulgaris subsp. vulgaris]	731350863	XM_010688430.1	318	1.63e-163	PREDICTED: Beta vulgaris subsp. vulgaris acyl-CoA--sterol O-acyltransferase 1 (LOC104900896), mRNA	--	--	--	--	Q9SV07	529	2.6e-52	Acyl-CoA--sterol O-acyltransferase 1 OS=Arabidopsis thaliana GN=ASAT1 PE=1 SV=1	--	--	--	--	--	--	--	--	--	--
Cluster-10319.59555	953.185	0	Inf	7.99e-27	4.24e-23	1917	731357708	XP_010690356.1	1917	1.9e-212	PREDICTED: heparan-alpha-glucosaminide N-acetyltransferase-like [Beta vulgaris subsp. vulgaris]>gi|731357710|ref|XP_010690357.1| PREDICTED: heparan-alpha-glucosaminide N-acetyltransferase-like [Beta vulgaris subsp. vulgaris]>gi|870849121|gb|KMT01384.1| hypothetical protein BVRB_9g213940 [Beta vulgaris subsp. vulgaris]	731357709	XM_010692055.1	719	0	PREDICTED: Beta vulgaris subsp. vulgaris heparan-alpha-glucosaminide N-acetyltransferase-like (LOC104903912), transcript variant X2, mRNA	K10532	HGSNAT	heparan-alpha-glucosaminide N-acetyltransferase	http://www.genome.jp/dbget-bin/www_bget?ko:K10532	Q3UDW8	335	7.3e-30	Heparan-alpha-glucosaminide N-acetyltransferase OS=Mus musculus GN=Hgsnat PE=1 SV=2	--	--	--	--	--	--	--	--	KOG4683	Uncharacterized conserved protein
Cluster-10319.80021	925.52	0	Inf	1.34e-26	6.93e-23	1631	731359445	XP_010691286.1	910	9.4e-96	PREDICTED: trihelix transcription factor ASIL1-like [Beta vulgaris subsp. vulgaris]>gi|870848492|gb|KMT00781.1| hypothetical protein BVRB_9g220620 [Beta vulgaris subsp. vulgaris]	731359444	XM_010692984.1	403	0	PREDICTED: Beta vulgaris subsp. vulgaris trihelix transcription factor ASIL1-like (LOC104904658), mRNA	--	--	--	--	Q9LJG8	220	1.3e-16	Trihelix transcription factor ASIL2 OS=Arabidopsis thaliana GN=ASIL2 PE=2 SV=1	PF02724	CDC45-like protein	GO:0006270	DNA replication initiation	--	--	--	--	--	--
Cluster-10319.92073	10.5568	5566.39	-9.0424	1.51e-26	7.63e-23	2928	595887375	XP_007213385.1	1267	6.8e-137	hypothetical protein PRUPE_ppa026473mg [Prunus persica]>gi|462409250|gb|EMJ14584.1| hypothetical protein PRUPE_ppa026473mg [Prunus persica]	731334226	XM_010679814.1	102	2.64e-43	PREDICTED: Beta vulgaris subsp. vulgaris zinc finger BED domain-containing protein DAYSLEEPER-like (LOC104893683), mRNA	--	--	--	--	P08770	830	4.5e-87	Putative AC transposase OS=Zea mays PE=2 SV=2	PF05699//PF10597//PF14372//PF02892	hAT family C-terminal dimerisation region//U5-snRNA binding site 2 of PrP8//Domain of unknown function (DUF4413)//BED zinc finger	--	--	GO:0046983//GO:0003677//GO:0030623	protein dimerization activity//DNA binding//U5 snRNA binding	--	--	--	--
Cluster-10319.104546	0	979.606	-Inf	2.07e-26	1.02e-22	4433	731313653	XP_010681263.1	4991	0	PREDICTED: protein GIGANTEA [Beta vulgaris subsp. vulgaris]>gi|731313655|ref|XP_010681268.1| PREDICTED: protein GIGANTEA [Beta vulgaris subsp. vulgaris]>gi|870868800|gb|KMT19603.1| hypothetical protein BVRB_1g012190 [Beta vulgaris subsp. vulgaris]	731313652	XM_010682961.1	2284	0	PREDICTED: Beta vulgaris subsp. vulgaris protein GIGANTEA (LOC104896241), transcript variant X1, mRNA	K12124	GI	GIGANTEA	http://www.genome.jp/dbget-bin/www_bget?ko:K12124	Q9SQI2	3987	0	Protein GIGANTEA OS=Arabidopsis thaliana GN=GI PE=1 SV=2	PF11093	Mitochondrial export protein Som1	--	--	--	--	GO:0042720	mitochondrial inner membrane peptidase complex	--	--
Cluster-10319.96042	0	967.455	-Inf	2.45e-26	1.18e-22	1229	731361463	XP_010692367.1	1229	7.2e-133	PREDICTED: serine/arginine-rich splicing factor RS40-like isoform X1 [Beta vulgaris subsp. vulgaris]>gi|870847847|gb|KMT00195.1| hypothetical protein BVRB_1g020110 [Beta vulgaris subsp. vulgaris]	731361462	XM_010694065.1	588	0	PREDICTED: Beta vulgaris subsp. vulgaris serine/arginine-rich splicing factor RS41-like (LOC104905498), transcript variant X1, mRNA	K12893	SFRS4_5_6	splicing factor, arginine/serine-rich 4/5/6	http://www.genome.jp/dbget-bin/www_bget?ko:K12893	P92966	685	1.2e-70	Serine/arginine-rich splicing factor RS41 OS=Arabidopsis thaliana GN=RS41 PE=1 SV=2	PF08675//PF00076	RNA binding domain//RNA recognition motif. (a.k.a. RRM, RBD, or RNP domain)	GO:0051252//GO:0006402	regulation of RNA metabolic process//mRNA catabolic process	GO:0046872//GO:0003676//GO:0003723//GO:0004535	metal ion binding//nucleic acid binding//RNA binding//poly(A)-specific ribonuclease activity	GO:0005634//GO:0005737	nucleus//cytoplasm	--	--
Cluster-10319.98948	0	2178.42	-Inf	2.55e-26	1.2e-22	3779	731312131	XP_010672737.1	2693	3.9e-302	PREDICTED: BEL1-like homeodomain protein 3 isoform X1 [Beta vulgaris subsp. vulgaris]>gi|731312133|ref|XP_010672747.1| PREDICTED: BEL1-like homeodomain protein 3 isoform X1 [Beta vulgaris subsp. vulgaris]>gi|731312135|ref|XP_010672754.1| PREDICTED: BEL1-like homeodomain protein 3 isoform X1 [Beta vulgaris subsp. vulgaris]>gi|870869954|gb|KMT20699.1| hypothetical protein BVRB_1g006740 [Beta vulgar…	731312134	XM_010674452.1	1032	0	PREDICTED: Beta vulgaris subsp. vulgaris BEL1-like homeodomain protein 7 (LOC104889253), transcript variant X3, mRNA	--	--	--	--	Q9FWS9	887	1.4e-93	BEL1-like homeodomain protein 3 OS=Arabidopsis thaliana GN=BLH3 PE=1 SV=1	PF05920//PF04546//PF00046//PF08074	Homeobox KN domain//Sigma-70, non-essential region//Homeobox domain//CHDCT2 (NUC038) domain	GO:0006352//GO:0006355	DNA-templated transcription, initiation//regulation of transcription, DNA-templated	GO:0016987//GO:0008270//GO:0003677//GO:0005524//GO:0003700//GO:0016818	sigma factor activity//zinc ion binding//DNA binding//ATP binding//transcription factor activity, sequence-specific DNA binding//hydrolase activity, acting on acid anhydrides, in phosphorus-containing anhydrides	GO:0005634//GO:0005667	nucleus//transcription factor complex	--	--
Cluster-10319.92272	0	1222.57	-Inf	2.7e-26	1.24e-22	2125	870844968	KMS97810.1	152	9.6e-08	hypothetical protein BVRB_5g123720 [Beta vulgaris subsp. vulgaris]	--	--	--	--	--	--	--	--	--	--	--	--	--	PF02166//PF07646//PF01344//PF09606	Androgen receptor//Kelch motif//Kelch motif//ARC105 or Med15 subunit of Mediator complex non-fungal	GO:0030521//GO:0006355//GO:0006357//GO:0007165	androgen receptor signaling pathway//regulation of transcription, DNA-templated//regulation of transcription from RNA polymerase II promoter//signal transduction	GO:0001104//GO:0003677//GO:0005515//GO:0004882//GO:0005496	RNA polymerase II transcription cofactor activity//DNA binding//protein binding//androgen receptor activity//steroid binding	GO:0005634//GO:0016592	nucleus//mediator complex	--	--
Cluster-10319.110065	0	949.135	-Inf	2.85e-26	1.28e-22	1328	674935611	CDX97861.1	560	2.9e-55	BnaC04g40780D [Brassica napus]	731348516	XM_010687224.1	241	6.33e-121	PREDICTED: Beta vulgaris subsp. vulgaris PHD finger-like domain-containing protein 5B (LOC104899933), mRNA	K12834	PHF5A	PHD finger-like domain-containing protein 5A	http://www.genome.jp/dbget-bin/www_bget?ko:K12834	P0DI19	557	9.2e-56	PHD finger-like domain-containing protein 5A OS=Arabidopsis thaliana GN=At2g30000 PE=3 SV=1	PF02570	Precorrin-8X methylmutase	GO:0009236//GO:0015994	cobalamin biosynthetic process//chlorophyll metabolic process	GO:0016993	precorrin-8X methylmutase activity	--	--	KOG1705	Uncharacterized conserved protein, contains CXXC motifs
Cluster-10319.94108	0	937.538	-Inf	3.9e-26	1.72e-22	1820	731329071	XP_010675397.1	1930	5.5e-214	PREDICTED: zinc finger CCCH domain-containing protein 40-like [Beta vulgaris subsp. vulgaris]	731329070	XM_010677095.1	828	0	PREDICTED: Beta vulgaris subsp. vulgaris zinc finger CCCH domain-containing protein 40-like (LOC104891406), mRNA	K12872	RBM22, SLT11	pre-mRNA-splicing factor RBM22/SLT11	http://www.genome.jp/dbget-bin/www_bget?ko:K12872	Q6Z358	1668	1.9e-184	Zinc finger CCCH domain-containing protein 49 OS=Oryza sativa subsp. japonica GN=Os07g0281000 PE=2 SV=1	PF00076//PF00642//PF08777//PF01363	RNA recognition motif. (a.k.a. RRM, RBD, or RNP domain)//Zinc finger C-x8-C-x5-C-x3-H type (and similar)//RNA binding motif//FYVE zinc finger	--	--	GO:0003676//GO:0046872//GO:0003723	nucleic acid binding//metal ion binding//RNA binding	--	--	KOG0153	Predicted RNA-binding protein (RRM superfamily)
Cluster-10319.126713	851.102	0	Inf	4.41e-26	1.9e-22	1027	731322245	XP_010671786.1	796	9.8e-83	PREDICTED: desiccation-related protein PCC13-62-like [Beta vulgaris subsp. vulgaris]>gi|870865246|gb|KMT16313.1| hypothetical protein BVRB_3g054610 [Beta vulgaris subsp. vulgaris]	731322244	XM_010673484.1	256	2.23e-129	PREDICTED: Beta vulgaris subsp. vulgaris desiccation-related protein PCC13-62-like (LOC104888486), mRNA	--	--	--	--	P22242	572	1.3e-57	Desiccation-related protein PCC13-62 OS=Craterostigma plantagineum PE=2 SV=1	--	--	--	--	--	--	--	--	--	--
Cluster-10319.91616	0	909.054	-Inf	4.95e-26	2.09e-22	3364	731320738	XP_010670972.1	1332	2.3e-144	PREDICTED: salicylate carboxymethyltransferase-like isoform X2 [Beta vulgaris subsp. vulgaris]	731335425	XM_010680420.1	226	3.55e-112	PREDICTED: Beta vulgaris subsp. vulgaris salicylate carboxymethyltransferase-like (LOC104894229), transcript variant X2, mRNA	K08241	E2.1.1.141	jasmonate O-methyltransferase	http://www.genome.jp/dbget-bin/www_bget?ko:K08241	Q9SPV4	830	5.1e-87	Salicylate carboxymethyltransferase OS=Clarkia breweri GN=SAMT PE=1 SV=1	PF02325//PF01700//PF03492	YGGT family//Orbivirus VP3 (T2) protein//SAM dependent carboxyl methyltransferase	--	--	GO:0008168//GO:0005198	methyltransferase activity//structural molecule activity	GO:0016020	membrane	--	--
Cluster-10319.102825	0	905.525	-Inf	5.68e-26	2.35e-22	1555	731332443	XP_010677210.1	1634	1e-179	PREDICTED: lon protease homolog 2, peroxisomal [Beta vulgaris subsp. vulgaris]>gi|870860383|gb|KMT11730.1| hypothetical protein BVRB_5g105660 [Beta vulgaris subsp. vulgaris]	731332442	XM_010678908.1	791	0	PREDICTED: Beta vulgaris subsp. vulgaris lon protease homolog 2, peroxisomal (LOC104892885), mRNA	K01338	lon	ATP-dependent Lon protease	http://www.genome.jp/dbget-bin/www_bget?ko:K01338	O04979	1620	5.9e-179	Lon protease homolog 2, peroxisomal OS=Spinacia oleracea PE=2 SV=2	PF05362	Lon protease (S16) C-terminal proteolytic domain	GO:0006508//GO:0006510	proteolysis//obsolete ATP-dependent proteolysis	GO:0004176//GO:0004252	ATP-dependent peptidase activity//serine-type endopeptidase activity	--	--	KOG2004	Mitochondrial ATP-dependent protease PIM1/LON
Cluster-10319.70120	833.49	0	Inf	6.03e-26	2.45e-22	3392	731360642	XP_010691932.1	4644	0	PREDICTED: 116 kDa U5 small nuclear ribonucleoprotein component-like [Beta vulgaris subsp. vulgaris]>gi|731360644|ref|XP_010691933.1| PREDICTED: 116 kDa U5 small nuclear ribonucleoprotein component-like [Beta vulgaris subsp. vulgaris]>gi|870847478|gb|KMS99825.1| hypothetical protein BVRB_1g016770 [Beta vulgaris subsp. vulgaris]	731360643	XM_010693631.1	1867	0	PREDICTED: Beta vulgaris subsp. vulgaris 116 kDa U5 small nuclear ribonucleoprotein component-like (LOC104905180), transcript variant X2, mRNA	K12852	EFTUD2	116 kDa U5 small nuclear ribonucleoprotein component	http://www.genome.jp/dbget-bin/www_bget?ko:K12852	Q5F3X4	3050	0	116 kDa U5 small nuclear ribonucleoprotein component OS=Gallus gallus GN=EFTUD2 PE=2 SV=1	PF00071//PF08477//PF03764//PF01530//PF01926//PF03144	Ras family//Ras of Complex, Roc, domain of DAPkinase//Elongation factor G, domain IV//Zinc finger, C2HC type//50S ribosome-binding GTPase//Elongation factor Tu domain 2	GO:0007264//GO:0006355	small GTPase mediated signal transduction//regulation of transcription, DNA-templated	GO:0003700//GO:0005525//GO:0008270	transcription factor activity, sequence-specific DNA binding//GTP binding//zinc ion binding	GO:0005667//GO:0005634	transcription factor complex//nucleus	KOG0468	U5 snRNP-specific protein
Cluster-10319.93732	825.683	0	Inf	7.14e-26	2.84e-22	3964	731359512	XP_010691324.1	4087	0	PREDICTED: uncharacterized protein LOC104904677 isoform X1 [Beta vulgaris subsp. vulgaris]>gi|870848519|gb|KMT00808.1| hypothetical protein BVRB_9g220840 [Beta vulgaris subsp. vulgaris]	731359513	XM_010693023.1	1310	0	PREDICTED: Beta vulgaris subsp. vulgaris uncharacterized LOC104904677 (LOC104904677), transcript variant X2, mRNA	K17925	SNX13	sorting nexin-13	http://www.genome.jp/dbget-bin/www_bget?ko:K17925	Q8C080	143	2.8e-07	Sorting nexin-16 OS=Mus musculus GN=Snx16 PE=1 SV=2	PF00787//PF00323//PF16965	PX domain//Mammalian defensin//Ceramide synthase regulator	GO:0006952//GO:0006874	defense response//cellular calcium ion homeostasis	GO:0030234//GO:0035091	enzyme regulator activity//phosphatidylinositol binding	GO:0005576//GO:0030176	extracellular region//integral component of endoplasmic reticulum membrane	--	--
Cluster-10319.91231	0	2094	-Inf	7.84e-26	3.06e-22	2538	731311122	XP_010690237.1	1972	1e-218	PREDICTED: protein IQ-DOMAIN 1 [Beta vulgaris subsp. vulgaris]>gi|870869477|gb|KMT20222.1| hypothetical protein BVRB_1g002260 [Beta vulgaris subsp. vulgaris]	731311121	XM_010691935.1	882	0	PREDICTED: Beta vulgaris subsp. vulgaris protein IQ-DOMAIN 1 (LOC104903788), mRNA	--	--	--	--	Q8LPG9	220	2.1e-16	Protein IQ-DOMAIN 14 OS=Arabidopsis thaliana GN=IQD14 PE=1 SV=1	PF00612	IQ calmodulin-binding motif	--	--	GO:0005515	protein binding	--	--	--	--
Cluster-10319.91106	1.7011	1590.49	-9.8688	8.99e-26	3.45e-22	2088	29170386	AAO65974.1	2327	5.9e-260	putative vacuolar ATPase subunit H protein [Suaeda salsa]>gi|347984617|gb|AEP40377.1| vacuolar proton pump ATPase subunit H [Suaeda corniculata]	29170385	AY225129.1	1833	0	Suaeda maritima subsp. salsa putative vacuolar ATPase subunit H protein mRNA, complete cds	K02144	ATPeV1H	V-type H+-transporting ATPase subunit H	http://www.genome.jp/dbget-bin/www_bget?ko:K02144	Q9LX65	1765	1.2e-195	V-type proton ATPase subunit H OS=Arabidopsis thaliana GN=VHA-H PE=1 SV=1	PF00514//PF01602//PF11698//PF02985	Armadillo/beta-catenin-like repeat//Adaptin N terminal region//V-ATPase subunit H//HEAT repeat	GO:0006886//GO:0015992//GO:0016192//GO:0015991//GO:0006119	intracellular protein transport//proton transport//vesicle-mediated transport//ATP hydrolysis coupled proton transport//oxidative phosphorylation	GO:0016820//GO:0046961//GO:0005515	hydrolase activity, acting on acid anhydrides, catalyzing transmembrane movement of substances//proton-transporting ATPase activity, rotational mechanism//protein binding	GO:0000221//GO:0030117	vacuolar proton-transporting V-type ATPase, V1 domain//membrane coat	KOG2759	Vacuolar H+-ATPase V1 sector, subunit H
Cluster-10319.91287	808.775	0	Inf	9.85e-26	3.71e-22	1785	731315922	XP_010693492.1	842	7.9e-88	PREDICTED: uncharacterized protein LOC104906439 [Beta vulgaris subsp. vulgaris]	694319561	XM_009349292.1	43	1e-10	PREDICTED: Pyrus x bretschneideri mastermind-like domain-containing protein 1 (LOC103939224), mRNA	--	--	--	--	--	--	--	--	PF00564	PB1 domain	--	--	GO:0005515	protein binding	--	--	--	--
Cluster-10319.104173	806.818	0	Inf	1.01e-25	3.72e-22	2338	731342769	XP_010682561.1	2513	1.8e-281	PREDICTED: pre-mRNA-processing factor 17 isoform X1 [Beta vulgaris subsp. vulgaris]>gi|870855543|gb|KMT07259.1| hypothetical protein BVRB_6g148920 [Beta vulgaris subsp. vulgaris]	731342768	XM_010684259.1	1031	0	PREDICTED: Beta vulgaris subsp. vulgaris pre-mRNA-processing factor 17 (LOC104897393), transcript variant X1, mRNA	K12816	CDC40, PRP17	pre-mRNA-processing factor 17	http://www.genome.jp/dbget-bin/www_bget?ko:K12816	Q9DC48	1374	3e-150	Pre-mRNA-processing factor 17 OS=Mus musculus GN=Cdc40 PE=2 SV=1	PF15306//PF00400	LIN37//WD domain, G-beta repeat	GO:0007049	cell cycle	GO:0005515	protein binding	GO:0017053	transcriptional repressor complex	KOG0282	mRNA splicing factor
Cluster-10319.103699	0	1221.68	-Inf	1.21e-25	4.39e-22	2909	731335223	XP_010678621.1	2309	1e-257	PREDICTED: uncharacterized protein LOC104894142 [Beta vulgaris subsp. vulgaris]	731335222	XM_010680319.1	1107	0	PREDICTED: Beta vulgaris subsp. vulgaris uncharacterized LOC104894142 (LOC104894142), mRNA	--	--	--	--	--	--	--	--	PF12467	Cucumber mosaic virus 1a protein family	--	--	GO:0016817//GO:0008168	hydrolase activity, acting on acid anhydrides//methyltransferase activity	--	--	--	--
Cluster-10319.107101	0	870.282	-Inf	1.3e-25	4.6e-22	4208	731332915	XP_010677461.1	3001	0	PREDICTED: protein ENHANCED DISEASE RESISTANCE 2-like isoform X1 [Beta vulgaris subsp. vulgaris]	731332914	XM_010679159.1	1361	0	PREDICTED: Beta vulgaris subsp. vulgaris protein ENHANCED DISEASE RESISTANCE 2-like (LOC104893084), transcript variant X1, mRNA	--	--	--	--	F4JSE7	2420	2.7e-271	Protein ENHANCED DISEASE RESISTANCE 2 OS=Arabidopsis thaliana GN=EDR2 PE=2 SV=1	PF01852	START domain	--	--	GO:0008289	lipid binding	--	--	--	--
Cluster-10319.96963	0	869.802	-Inf	1.31e-25	4.6e-22	1230	731322080	XP_010671695.1	1262	1.1e-136	PREDICTED: ubiquitin-conjugating enzyme E2 32 [Beta vulgaris subsp. vulgaris]>gi|870865173|gb|KMT16240.1| hypothetical protein BVRB_3g053960 [Beta vulgaris subsp. vulgaris]	731322079	XM_010673393.1	484	0	PREDICTED: Beta vulgaris subsp. vulgaris ubiquitin-conjugating enzyme E2 32 (LOC104888424), mRNA	K10578	UBE2J1, NCUBE1, UBC6	ubiquitin-conjugating enzyme E2 J1	http://www.genome.jp/dbget-bin/www_bget?ko:K10578	Q9LSP7	977	1.7e-104	Ubiquitin-conjugating enzyme E2 32 OS=Arabidopsis thaliana GN=UBC32 PE=2 SV=1	PF05773	RWD domain	--	--	GO:0005515	protein binding	--	--	KOG0894	Ubiquitin-protein ligase
Cluster-10319.135519	784.436	0	Inf	1.44e-25	4.96e-22	2140	731328631	XP_010675157.1	1515	8.6e-166	PREDICTED: target of Myb protein 1 [Beta vulgaris subsp. vulgaris]>gi|731328633|ref|XP_010675158.1| PREDICTED: target of Myb protein 1 [Beta vulgaris subsp. vulgaris]>gi|870862153|gb|KMT13376.1| hypothetical protein BVRB_4g084130 [Beta vulgaris subsp. vulgaris]	731328630	XM_010676855.1	751	0	PREDICTED: Beta vulgaris subsp. vulgaris target of Myb protein 1 (LOC104891195), transcript variant X1, mRNA	--	--	--	--	Q9JJ50	156	4.7e-09	Hepatocyte growth factor-regulated tyrosine kinase substrate OS=Rattus norvegicus GN=Hgs PE=1 SV=1	PF03127//PF00790	GAT domain//VHS domain	GO:0006886	intracellular protein transport	--	--	GO:0005622	intracellular	--	--
Cluster-10319.72399	779.774	0	Inf	1.79e-25	6.06e-22	5024	731320666	XP_010670935.1	2498	2.1e-279	PREDICTED: pentatricopeptide repeat-containing protein At3g24000, mitochondrial-like [Beta vulgaris subsp. vulgaris]	731320665	XM_010672633.1	892	0	PREDICTED: Beta vulgaris subsp. vulgaris pentatricopeptide repeat-containing protein At3g24000, mitochondrial-like (LOC104887869), mRNA	--	--	--	--	Q0WRB2	1077	1.7e-115	Probable protein phosphatase 2C 73 OS=Arabidopsis thaliana GN=PPC6-7 PE=2 SV=1	PF07228//PF00481	Stage II sporulation protein E (SpoIIE)//Protein phosphatase 2C	--	--	GO:0003824	catalytic activity	--	--	--	--
Cluster-10319.101904	777.156	0	Inf	1.85e-25	6.18e-22	2011	731366229	XP_010694955.1	1202	1.6e-129	PREDICTED: BUD13 homolog [Beta vulgaris subsp. vulgaris]>gi|870845259|gb|KMS98030.1| hypothetical protein BVRB_4g096560 [Beta vulgaris subsp. vulgaris]	731366228	XM_010696653.1	437	0	PREDICTED: Beta vulgaris subsp. vulgaris BUD13 homolog (LOC104907685), mRNA	K13106	BUD13, CWC26	pre-mRNA-splicing factor CWC26	http://www.genome.jp/dbget-bin/www_bget?ko:K13106	P30640	313	2.7e-27	BUD13 homolog OS=Caenorhabditis elegans GN=R08D7.1 PE=3 SV=1	--	--	--	--	--	--	--	--	KOG2654	Uncharacterized conserved protein
Cluster-10319.94391	774.185	0	Inf	2e-25	6.57e-22	3228	731317437	XP_010668895.1	4057	0	PREDICTED: uncharacterized protein LOC104886031 [Beta vulgaris subsp. vulgaris]	731317436	XM_010670593.1	1892	0	PREDICTED: Beta vulgaris subsp. vulgaris uncharacterized LOC104886031 (LOC104886031), mRNA	--	--	--	--	--	--	--	--	PF07562	Nine Cysteines Domain of family 3 GPCR	GO:0007186	G-protein coupled receptor signaling pathway	GO:0004930	G-protein coupled receptor activity	--	--	--	--
Cluster-10319.79985	772.324	0	Inf	2.07e-25	6.69e-22	2143	731328137	XP_010674884.1	446	7.8e-42	PREDICTED: tRNA(adenine(34)) deaminase, chloroplastic [Beta vulgaris subsp. vulgaris]>gi|870862249|gb|KMT13457.1| hypothetical protein BVRB_4g082360 [Beta vulgaris subsp. vulgaris]	731328136	XM_010676582.1	219	1.75e-108	PREDICTED: Beta vulgaris subsp. vulgaris tRNA(adenine(34)) deaminase, chloroplastic (LOC104890962), mRNA	--	--	--	--	O34598	147	5.2e-08	Guanine deaminase OS=Bacillus subtilis (strain 168) GN=guaD PE=1 SV=1	PF00383	Cytidine and deoxycytidylate deaminase zinc-binding region	--	--	GO:0008270	zinc ion binding	--	--	--	--
Cluster-10319.127178	0	832.884	-Inf	2.18e-25	6.93e-22	3669	731376176	XP_010667482.1	2292	1.2e-255	PREDICTED: probable polyribonucleotide nucleotidyltransferase 1, chloroplastic isoform X1 [Beta vulgaris subsp. vulgaris]>gi|870841734|gb|KMS95346.1| hypothetical protein BVRB_009090 [Beta vulgaris subsp. vulgaris]	731376175	XM_010669180.1	1477	0	PREDICTED: Beta vulgaris subsp. vulgaris polyribonucleotide nucleotidyltransferase 1, chloroplastic (LOC104884515), transcript variant X1, mRNA	K00962	pnp, PNPT1	polyribonucleotide nucleotidyltransferase	http://www.genome.jp/dbget-bin/www_bget?ko:K00962	Q8GZQ3	1879	1.3e-208	Polyribonucleotide nucleotidyltransferase 1, chloroplastic OS=Arabidopsis thaliana GN=PNP1 PE=1 SV=1	PF00575//PF07650//PF00013//PF13014	S1 RNA binding domain//KH domain//KH domain//KH domain	--	--	GO:0003723//GO:0003676	RNA binding//nucleic acid binding	--	--	KOG1067	Predicted RNA-binding polyribonucleotide nucleotidyltransferase
Cluster-10319.80643	0	807.915	-Inf	3.69e-25	1.16e-21	1749	731319158	XP_010670112.1	1597	2.2e-175	PREDICTED: probable inactive purple acid phosphatase 29 [Beta vulgaris subsp. vulgaris]>gi|731319160|ref|XP_010670113.1| PREDICTED: probable inactive purple acid phosphatase 29 [Beta vulgaris subsp. vulgaris]>gi|731319162|ref|XP_010670114.1| PREDICTED: probable inactive purple acid phosphatase 29 [Beta vulgaris subsp. vulgaris]>gi|731319164|ref|XP_010670115.1| PREDICTED: probable inactive purple …	731319163	XM_010671813.1	560	0	PREDICTED: Beta vulgaris subsp. vulgaris probable inactive purple acid phosphatase 29 (LOC104887216), transcript variant X4, mRNA	--	--	--	--	Q9FMK9	1227	2.5e-133	Probable inactive purple acid phosphatase 29 OS=Arabidopsis thaliana GN=PAP29 PE=2 SV=1	PF00149	Calcineurin-like phosphoesterase	--	--	GO:0016787	hydrolase activity	--	--	KOG1432	Predicted DNA repair exonuclease SIA1
Cluster-10319.95986	0	809.464	-Inf	3.86e-25	1.19e-21	2471	731361282	XP_010692270.1	3114	0	PREDICTED: brefeldin A-inhibited guanine nucleotide-exchange protein 2 [Beta vulgaris subsp. vulgaris]>gi|870847762|gb|KMT00110.1| hypothetical protein BVRB_1g019340 [Beta vulgaris subsp. vulgaris]	731361281	XM_010693968.1	1390	0	PREDICTED: Beta vulgaris subsp. vulgaris brefeldin A-inhibited guanine nucleotide-exchange protein 2 (LOC104905422), mRNA	K18442	ARFGEF, BIG	brefeldin A-inhibited guanine nucleotide-exchange protein	http://www.genome.jp/dbget-bin/www_bget?ko:K18442	Q9LZX8	2381	5.3e-267	Brefeldin A-inhibited guanine nucleotide-exchange protein 2 OS=Arabidopsis thaliana GN=BIG2 PE=2 SV=1	PF15088	NADH dehydrogenase [ubiquinone] 1 subunit C1, mitochondrial	--	--	--	--	GO:0005747//GO:0005739	mitochondrial respiratory chain complex I//mitochondrion	KOG0929	Guanine nucleotide exchange factor
Cluster-10319.75419	712.091	0	Inf	6.12e-25	1.86e-21	1583	731357516	XP_010690252.1	1515	6.4e-166	PREDICTED: isocitrate dehydrogenase [NAD] regulatory subunit 1, mitochondrial [Beta vulgaris subsp. vulgaris]>gi|870848992|gb|KMT01255.1| hypothetical protein BVRB_9g212730 [Beta vulgaris subsp. vulgaris]	731357515	XM_010691950.1	623	0	PREDICTED: Beta vulgaris subsp. vulgaris isocitrate dehydrogenase [NAD] regulatory subunit 1, mitochondrial (LOC104903827), mRNA	K00030	IDH3	isocitrate dehydrogenase (NAD+)	http://www.genome.jp/dbget-bin/www_bget?ko:K00030	O81796	1390	2.8e-152	Isocitrate dehydrogenase [NAD] regulatory subunit 3, mitochondrial OS=Arabidopsis thaliana GN=IDH3 PE=1 SV=1	PF00180	Isocitrate/isopropylmalate dehydrogenase	GO:0055114	oxidation-reduction process	GO:0016616	oxidoreductase activity, acting on the CH-OH group of donors, NAD or NADP as acceptor	--	--	KOG0784	Isocitrate dehydrogenase, gamma subunit
Cluster-10319.181080	711.215	0	Inf	6.77e-25	2.03e-21	1442	870858904	KMT10368.1	436	7.6e-41	hypothetical protein BVRB_5g114990 [Beta vulgaris subsp. vulgaris]	--	--	--	--	--	--	--	--	--	--	--	--	--	PF08115	SFI toxin family	GO:0009405	pathogenesis	--	--	GO:0005576	extracellular region	--	--
Cluster-10319.57357	0	756.439	-Inf	8.23e-25	2.43e-21	3683	731321544	XP_010671409.1	3903	0	PREDICTED: importin subunit beta-1 [Beta vulgaris subsp. vulgaris]>gi|870864910|gb|KMT15977.1| hypothetical protein BVRB_3g051600 [Beta vulgaris subsp. vulgaris]	731321543	XM_010673107.1	2037	0	PREDICTED: Beta vulgaris subsp. vulgaris importin subunit beta-1 (LOC104888212), mRNA	K14293	KPNB1	importin subunit beta-1	http://www.genome.jp/dbget-bin/www_bget?ko:K14293	Q9FJD4	3468	0	Importin subunit beta-1 OS=Arabidopsis thaliana GN=KPNB1 PE=1 SV=1	PF02985//PF03810//PF00393	HEAT repeat//Importin-beta N-terminal domain//6-phosphogluconate dehydrogenase, C-terminal domain	GO:0006098//GO:0006886//GO:0019521//GO:0055114	pentose-phosphate shunt//intracellular protein transport//D-gluconate metabolic process//oxidation-reduction process	GO:0008536//GO:0004616//GO:0050661//GO:0005515	Ran GTPase binding//phosphogluconate dehydrogenase (decarboxylating) activity//NADP binding//protein binding	--	--	KOG1241	Karyopherin (importin) beta 1
Cluster-10319.61310	697.231	0	Inf	8.62e-25	2.51e-21	2787	731371139	XP_010665950.1	2443	2.8e-273	PREDICTED: OBERON-like protein [Beta vulgaris subsp. vulgaris]>gi|731371141|ref|XP_010665951.1| PREDICTED: OBERON-like protein [Beta vulgaris subsp. vulgaris]>gi|870843238|gb|KMS96454.1| hypothetical protein BVRB_9g225080 [Beta vulgaris subsp. vulgaris]	731371140	XM_010667649.1	1037	0	PREDICTED: Beta vulgaris subsp. vulgaris OBERON-like protein (LOC104883174), transcript variant X2, mRNA	--	--	--	--	Q9LUB7	1687	1.8e-186	Protein OBERON 2 OS=Arabidopsis thaliana GN=OBE2 PE=1 SV=1	PF15741//PF04661//PF09177	Ligand-dependent nuclear receptor-interacting factor 1//Poxvirus I3 ssDNA-binding protein//Syntaxin 6, N-terminal	GO:0007165//GO:0006355//GO:0048193	signal transduction//regulation of transcription, DNA-templated//Golgi vesicle transport	GO:0003697//GO:0042974	single-stranded DNA binding//retinoic acid receptor binding	GO:0005667//GO:0016020	transcription factor complex//membrane	--	--
Cluster-10319.80644	699.383	0	Inf	8.82e-25	2.54e-21	1747	731319158	XP_010670112.1	1597	2.2e-175	PREDICTED: probable inactive purple acid phosphatase 29 [Beta vulgaris subsp. vulgaris]>gi|731319160|ref|XP_010670113.1| PREDICTED: probable inactive purple acid phosphatase 29 [Beta vulgaris subsp. vulgaris]>gi|731319162|ref|XP_010670114.1| PREDICTED: probable inactive purple acid phosphatase 29 [Beta vulgaris subsp. vulgaris]>gi|731319164|ref|XP_010670115.1| PREDICTED: probable inactive purple …	731319163	XM_010671813.1	560	0	PREDICTED: Beta vulgaris subsp. vulgaris probable inactive purple acid phosphatase 29 (LOC104887216), transcript variant X4, mRNA	--	--	--	--	Q9FMK9	1227	2.5e-133	Probable inactive purple acid phosphatase 29 OS=Arabidopsis thaliana GN=PAP29 PE=2 SV=1	PF00149	Calcineurin-like phosphoesterase	--	--	GO:0016787	hydrolase activity	--	--	KOG1432	Predicted DNA repair exonuclease SIA1
Cluster-10319.104174	0	754.591	-Inf	9.03e-25	2.56e-21	2587	731342769	XP_010682561.1	2513	2e-281	PREDICTED: pre-mRNA-processing factor 17 isoform X1 [Beta vulgaris subsp. vulgaris]>gi|870855543|gb|KMT07259.1| hypothetical protein BVRB_6g148920 [Beta vulgaris subsp. vulgaris]	731342768	XM_010684259.1	1033	0	PREDICTED: Beta vulgaris subsp. vulgaris pre-mRNA-processing factor 17 (LOC104897393), transcript variant X1, mRNA	K12816	CDC40, PRP17	pre-mRNA-processing factor 17	http://www.genome.jp/dbget-bin/www_bget?ko:K12816	Q9DC48	1374	3.3e-150	Pre-mRNA-processing factor 17 OS=Mus musculus GN=Cdc40 PE=2 SV=1	PF15306//PF00400	LIN37//WD domain, G-beta repeat	GO:0007049	cell cycle	GO:0005515	protein binding	GO:0017053	transcriptional repressor complex	KOG0282	mRNA splicing factor
Cluster-10319.58917	693.834	0	Inf	9.35e-25	2.62e-21	3185	731366919	XP_010695328.1	3550	0	PREDICTED: isoamylase 2, chloroplastic [Beta vulgaris subsp. vulgaris]>gi|731366921|ref|XP_010695331.1| PREDICTED: isoamylase 2, chloroplastic [Beta vulgaris subsp. vulgaris]>gi|870844897|gb|KMS97759.1| hypothetical protein BVRB_5g124290 [Beta vulgaris subsp. vulgaris]	731366920	XM_010697029.1	1295	0	PREDICTED: Beta vulgaris subsp. vulgaris isoamylase 2, chloroplastic (LOC104907991), transcript variant X2, mRNA	--	--	--	--	Q8L735	2247	2.4e-251	Isoamylase 2, chloroplastic OS=Arabidopsis thaliana GN=ISA2 PE=1 SV=2	PF00128//PF02922//PF15985	Alpha amylase, catalytic domain//Carbohydrate-binding module 48 (Isoamylase N-terminal domain)//KH domain	GO:0005975	carbohydrate metabolic process	GO:0003723//GO:0003824//GO:0004553//GO:0043169	RNA binding//catalytic activity//hydrolase activity, hydrolyzing O-glycosyl compounds//cation binding	--	--	--	--
Cluster-10319.122746	822.221	0	Inf	1.01e-24	2.79e-21	2667	731355026	XP_010688921.1	1216	5e-131	PREDICTED: zinc finger CCCH domain-containing protein 3-like isoform X2 [Beta vulgaris subsp. vulgaris]>gi|870850373|gb|KMT02484.1| hypothetical protein BVRB_9g204300 isoform B [Beta vulgaris subsp. vulgaris]	566148010	XM_002298017.2	133	1.4e-60	Populus trichocarpa heat shock transcription factor HSF29 family protein (POPTR_0001s08990g) mRNA, complete cds	--	--	--	--	Q94AD9	712	2e-73	Zinc finger CCCH domain-containing protein 3 OS=Arabidopsis thaliana GN=At1g04990 PE=2 SV=1	PF00642//PF00447//PF00178	Zinc finger C-x8-C-x5-C-x3-H type (and similar)//HSF-type DNA-binding//Ets-domain	GO:0006355	regulation of transcription, DNA-templated	GO:0003700//GO:0046872//GO:0043565	transcription factor activity, sequence-specific DNA binding//metal ion binding//sequence-specific DNA binding	GO:0005667//GO:0005634	transcription factor complex//nucleus	--	--
Cluster-10319.64270	0	745.649	-Inf	1.15e-24	3.12e-21	1533	870861916	KMT13169.1	1964	5.3e-218	hypothetical protein BVRB_4g085750 [Beta vulgaris subsp. vulgaris]	731329042	XM_010677079.1	644	0	PREDICTED: Beta vulgaris subsp. vulgaris epidermis-specific secreted glycoprotein EP1-like (LOC104891394), mRNA	--	--	--	--	Q39688	1073	1.6e-115	Epidermis-specific secreted glycoprotein EP1 OS=Daucus carota GN=EP1 PE=1 SV=1	PF00954	S-locus glycoprotein domain	GO:0048544	recognition of pollen	--	--	--	--	--	--
Cluster-10319.101424	0	733.948	-Inf	1.28e-24	3.44e-21	490	--	--	--	--	--	--	--	--	--	--	--	--	--	--	--	--	--	--	--	--	--	--	--	--	--	--	--	--
Cluster-10319.58883	673.129	0	Inf	1.46e-24	3.88e-21	3525	731321544	XP_010671409.1	3903	0	PREDICTED: importin subunit beta-1 [Beta vulgaris subsp. vulgaris]>gi|870864910|gb|KMT15977.1| hypothetical protein BVRB_3g051600 [Beta vulgaris subsp. vulgaris]	731321543	XM_010673107.1	1981	0	PREDICTED: Beta vulgaris subsp. vulgaris importin subunit beta-1 (LOC104888212), mRNA	K14293	KPNB1	importin subunit beta-1	http://www.genome.jp/dbget-bin/www_bget?ko:K14293	Q9FJD4	3468	0	Importin subunit beta-1 OS=Arabidopsis thaliana GN=KPNB1 PE=1 SV=1	PF00393//PF02985//PF03810	6-phosphogluconate dehydrogenase, C-terminal domain//HEAT repeat//Importin-beta N-terminal domain	GO:0006098//GO:0006886//GO:0055114//GO:0019521	pentose-phosphate shunt//intracellular protein transport//oxidation-reduction process//D-gluconate metabolic process	GO:0008536//GO:0004616//GO:0005515//GO:0050661	Ran GTPase binding//phosphogluconate dehydrogenase (decarboxylating) activity//protein binding//NADP binding	--	--	KOG1241	Karyopherin (importin) beta 1
Cluster-10319.136045	0.673905	975.566	-10.499	1.57e-24	4.11e-21	1190	870846318	KMS98900.1	650	9.6e-66	hypothetical protein BVRB_3g067910 [Beta vulgaris subsp. vulgaris]	--	--	--	--	--	--	--	--	--	Q75HY5	259	2.9e-21	Zinc finger BED domain-containing protein RICESLEEPER 3 OS=Oryza sativa subsp. japonica GN=Os05g0583200 PE=2 SV=1	PF14372//PF05699	Domain of unknown function (DUF4413)//hAT family C-terminal dimerisation region	--	--	GO:0046983//GO:0003677	protein dimerization activity//DNA binding	--	--	--	--
Cluster-10319.115610	809.446	0	Inf	1.84e-24	4.75e-21	2677	731350418	XP_010686495.1	3010	0	PREDICTED: probable ubiquitin-conjugating enzyme E2 24 isoform X2 [Beta vulgaris subsp. vulgaris]>gi|870852310|gb|KMT04239.1| hypothetical protein BVRB_8g183150 [Beta vulgaris subsp. vulgaris]	731350417	XM_010688193.1	1097	0	PREDICTED: Beta vulgaris subsp. vulgaris probable ubiquitin-conjugating enzyme E2 24 (LOC104900700), transcript variant X2, mRNA	K10581	UBE2O	ubiquitin-conjugating enzyme E2 O	http://www.genome.jp/dbget-bin/www_bget?ko:K10581	Q8VY10	1845	8.2e-205	Probable ubiquitin-conjugating enzyme E2 24 OS=Arabidopsis thaliana GN=UBC24 PE=2 SV=1	--	--	--	--	--	--	--	--	KOG0895	Ubiquitin-conjugating enzyme
Cluster-10319.125814	0	715.122	-Inf	2.07e-24	5.21e-21	1770	731348147	XP_010685346.1	1314	1.5e-142	PREDICTED: DNA-directed RNA polymerase I subunit RPA49-like [Beta vulgaris subsp. vulgaris]>gi|870852979|gb|KMT04860.1| hypothetical protein BVRB_7g170280 [Beta vulgaris subsp. vulgaris]	--	--	--	--	--	K03005	RPA49, POLR1E	DNA-directed RNA polymerase I subunit RPA49	http://www.genome.jp/dbget-bin/www_bget?ko:K03005	Q6GLI9	186	1.3e-12	DNA-directed RNA polymerase I subunit RPA49 OS=Xenopus laevis GN=polr1e PE=2 SV=1	PF06870	A49-like RNA polymerase I associated factor	GO:0006206//GO:0006144//GO:0006351	pyrimidine nucleobase metabolic process//purine nucleobase metabolic process//transcription, DNA-templated	GO:0003677//GO:0003899	DNA binding//DNA-directed RNA polymerase activity	GO:0005634//GO:0005730	nucleus//nucleolus	--	--
Cluster-10319.79200	0	714.065	-Inf	2.05e-24	5.21e-21	3569	731332733	XP_010677367.1	3249	0	PREDICTED: lysine-specific demethylase JMJ706 [Beta vulgaris subsp. vulgaris]>gi|870860001|gb|KMT11364.1| hypothetical protein BVRB_5g106970 [Beta vulgaris subsp. vulgaris]	731332732	XM_010679065.1	1075	0	PREDICTED: Beta vulgaris subsp. vulgaris lysine-specific demethylase JMJ706 (LOC104893026), mRNA	--	--	--	--	Q336N8	1808	2.1e-200	Lysine-specific demethylase JMJ706 OS=Oryza sativa subsp. japonica GN=JMJ706 PE=2 SV=1	--	--	--	--	--	--	--	--	KOG1246	DNA-binding protein jumonji/RBP2/SMCY, contains JmjC domain
Cluster-10319.95154	657.419	0	Inf	2.38e-24	5.94e-21	2285	731377337	XP_010667840.1	1456	6.4e-159	PREDICTED: uncharacterized protein LOC104884839 [Beta vulgaris subsp. vulgaris]>gi|731377341|ref|XP_010667841.1| PREDICTED: uncharacterized protein LOC104884839 [Beta vulgaris subsp. vulgaris]>gi|731377344|ref|XP_010667842.1| PREDICTED: uncharacterized protein LOC104884839 [Beta vulgaris subsp. vulgaris]>gi|870841254|gb|KMS95089.1| hypothetical protein BVRB_012620 [Beta vulgaris subsp. vulgaris]	731377340	XM_010669539.1	618	0	PREDICTED: Beta vulgaris subsp. vulgaris uncharacterized LOC104884839 (LOC104884839), transcript variant X2, mRNA	--	--	--	--	--	--	--	--	--	--	--	--	--	--	--	--	--	--
Cluster-10319.104752	641.313	0	Inf	3.2e-24	7.7e-21	3730	731351732	XP_010687183.1	4480	0	PREDICTED: calcium-transporting ATPase 3, endoplasmic reticulum-type [Beta vulgaris subsp. vulgaris]>gi|870851872|gb|KMT03866.1| hypothetical protein BVRB_8g188370 [Beta vulgaris subsp. vulgaris]	731351731	XM_010688881.1	2010	0	PREDICTED: Beta vulgaris subsp. vulgaris calcium-transporting ATPase 3, endoplasmic reticulum-type (LOC104901319), mRNA	K05853	ATP2A	Ca2+ transporting ATPase, sarcoplasmic/endoplasmic reticulum	http://www.genome.jp/dbget-bin/www_bget?ko:K05853	Q9SY55	3962	0	Calcium-transporting ATPase 3, endoplasmic reticulum-type OS=Arabidopsis thaliana GN=ECA3 PE=2 SV=3	PF02422//PF00122//PF00462	Keratin//E1-E2 ATPase//Glutaredoxin	GO:0006118//GO:0045454	obsolete electron transport//cell redox homeostasis	GO:0005200//GO:0000166//GO:0015035//GO:0009055//GO:0046872	structural constituent of cytoskeleton//nucleotide binding//protein disulfide oxidoreductase activity//electron carrier activity//metal ion binding	GO:0005856//GO:0005882	cytoskeleton//intermediate filament	KOG0202	Ca2+ transporting ATPase
Cluster-10319.112597	645.843	0	Inf	3.14e-24	7.7e-21	3275	731332316	XP_010677137.1	1002	4e-106	PREDICTED: ATP-dependent Clp protease proteolytic subunit-related protein 4, chloroplastic [Beta vulgaris subsp. vulgaris]>gi|870860486|gb|KMT11822.1| hypothetical protein BVRB_5g105220 [Beta vulgaris subsp. vulgaris]	731332315	XM_010678835.1	519	0	PREDICTED: Beta vulgaris subsp. vulgaris ATP-dependent Clp protease proteolytic subunit-related protein 4, chloroplastic (LOC104892826), mRNA	K01358	clpP, CLPP	ATP-dependent Clp protease, protease subunit	http://www.genome.jp/dbget-bin/www_bget?ko:K01358	Q8LB10	883	3.6e-93	ATP-dependent Clp protease proteolytic subunit-related protein 4, chloroplastic OS=Arabidopsis thaliana GN=CLPR4 PE=1 SV=1	--	--	--	--	--	--	--	--	KOG0840	ATP-dependent Clp protease, proteolytic subunit
Cluster-10319.45166	643.741	0	Inf	3.19e-24	7.7e-21	2470	731353243	XP_010687960.1	2113	4.5e-235	PREDICTED: nuclear pore complex protein NUP1 [Beta vulgaris subsp. vulgaris]>gi|870850777|gb|KMT02843.1| hypothetical protein BVRB_8g194230 [Beta vulgaris subsp. vulgaris]	--	--	--	--	--	--	--	--	--	Q9CAF4	254	2.3e-20	Nuclear pore complex protein NUP1 OS=Arabidopsis thaliana GN=NUP1 PE=1 SV=1	--	--	--	--	--	--	--	--	--	--
Cluster-10319.108963	644.49	0	Inf	3.24e-24	7.72e-21	816	731328635	XP_010675159.1	411	3.4e-38	PREDICTED: alcohol dehydrogenase 1C [Beta vulgaris subsp. vulgaris]>gi|870862154|gb|KMT13377.1| hypothetical protein BVRB_4g084140 [Beta vulgaris subsp. vulgaris]	731328634	XM_010676857.1	176	5.21e-85	PREDICTED: Beta vulgaris subsp. vulgaris alcohol dehydrogenase 1C (LOC104891196), mRNA	--	--	--	--	A4YGN0	136	3.7e-07	Succinate-semialdehyde dehydrogenase (acetylating) OS=Metallosphaera sedula (strain ATCC 51363 / DSM 5348) GN=Msed_1424 PE=1 SV=1	PF00107	Zinc-binding dehydrogenase	GO:0055114	oxidation-reduction process	--	--	--	--	--	--
Cluster-10319.66840	0	694.287	-Inf	3.37e-24	7.92e-21	4110	731342829	XP_010682592.1	1947	1.3e-215	PREDICTED: AP-1 complex subunit gamma-2-like [Beta vulgaris subsp. vulgaris]>gi|870855576|gb|KMT07292.1| hypothetical protein BVRB_6g149210 [Beta vulgaris subsp. vulgaris]	731342828	XM_010684290.1	1018	0	PREDICTED: Beta vulgaris subsp. vulgaris AP-1 complex subunit gamma-2-like (LOC104897418), mRNA	K12391	AP1G1	AP-1 complex subunit gamma-1	http://www.genome.jp/dbget-bin/www_bget?ko:K12391	Q9ZUI6	1651	4e-182	AP-1 complex subunit gamma-2 OS=Arabidopsis thaliana GN=At1g60070 PE=1 SV=2	PF02883//PF01602//PF13903	Adaptin C-terminal domain//Adaptin N terminal region//PMP-22/EMP/MP20/Claudin tight junction	GO:0016192//GO:0006886	vesicle-mediated transport//intracellular protein transport	--	--	GO:0030131//GO:0016021//GO:0030117	clathrin adaptor complex//integral component of membrane//membrane coat	KOG1062	Vesicle coat complex AP-1, gamma subunit
Cluster-10319.127680	0	690.853	-Inf	3.47e-24	8.07e-21	1699	731311160	XP_010692437.1	918	1.2e-96	PREDICTED: homeobox-leucine zipper protein ATHB-12 [Beta vulgaris subsp. vulgaris]	731311159	XM_010694135.1	158	1.12e-74	PREDICTED: Beta vulgaris subsp. vulgaris homeobox-leucine zipper protein ATHB-12 (LOC104905523), mRNA	K09338	HD-ZIP	homeobox-leucine zipper protein	http://www.genome.jp/dbget-bin/www_bget?ko:K09338	Q9M276	431	4.8e-41	Homeobox-leucine zipper protein ATHB-12 OS=Arabidopsis thaliana GN=ATHB-12 PE=2 SV=1	PF01496//PF04111//PF01527//PF02183//PF11744//PF06213//PF05920//PF00046	V-type ATPase 116kDa subunit family//Autophagy protein Apg6//Transposase//Homeobox associated leucine zipper//Aluminium activated malate transporter//Cobalamin biosynthesis protein CobT//Homeobox KN domain//Homeobox domain	GO:0015991//GO:0009236//GO:0006914//GO:0015992//GO:0015743//GO:0006355//GO:0006313	ATP hydrolysis coupled proton transport//cobalamin biosynthetic process//autophagy//proton transport//malate transport//regulation of transcription, DNA-templated//transposition, DNA-mediated	GO:0003677//GO:0015078//GO:0003700//GO:0004803//GO:0043565	DNA binding//hydrogen ion transmembrane transporter activity//transcription factor activity, sequence-specific DNA binding//transposase activity//sequence-specific DNA binding	GO:0005667//GO:0033179	transcription factor complex//proton-transporting V-type ATPase, V0 domain	--	--
Cluster-10319.92734	1822.34	4.12375	8.7876	3.65e-24	8.4e-21	251	--	--	--	--	--	--	--	--	--	--	--	--	--	--	--	--	--	--	--	--	--	--	--	--	--	--	--	--
Cluster-10319.84398	636.842	0	Inf	3.71e-24	8.44e-21	2348	731335281	XP_010678648.1	1875	1.7e-207	PREDICTED: serine/threonine-protein kinase AtPK2/AtPK19-like [Beta vulgaris subsp. vulgaris]	731335280	XM_010680346.1	689	0	PREDICTED: Beta vulgaris subsp. vulgaris serine/threonine-protein kinase AtPK2/AtPK19-like (LOC104894170), mRNA	K04688	RPS6KB	p70 ribosomal S6 kinase	http://www.genome.jp/dbget-bin/www_bget?ko:K04688	Q39030	1231	1.1e-133	Serine/threonine-protein kinase AtPK2/AtPK19 OS=Arabidopsis thaliana GN=ATPK2 PE=1 SV=2	PF00069//PF06293//PF07714//PF00433	Protein kinase domain//Lipopolysaccharide kinase (Kdo/WaaP) family//Protein tyrosine kinase//Protein kinase C terminal domain	GO:0016310//GO:0009069//GO:0006468	phosphorylation//serine family amino acid metabolic process//protein phosphorylation	GO:0016773//GO:0004674//GO:0004672//GO:0005524	phosphotransferase activity, alcohol group as acceptor//protein serine/threonine kinase activity//protein kinase activity//ATP binding	GO:0016020	membrane	KOG0598	Ribosomal protein S6 kinase and related proteins
Cluster-10319.113448	0	686.484	-Inf	4.06e-24	9.13e-21	7169	731333378	XP_010677702.1	1836	1.7e-202	PREDICTED: protein FAR1-RELATED SEQUENCE 6-like [Beta vulgaris subsp. vulgaris]	821325026	NM_001308808.1	57	6.73e-18	Jatropha curcas stem-specific protein TSJT1-like (LOC105644246), mRNA >gnl|BL_ORD_ID|8545585 Jatropha curcas stem-specific protein tsjt1, putative mRNA, complete cds	--	--	--	--	Q6NQJ7	814	7.8e-85	Protein FAR1-RELATED SEQUENCE 4 OS=Arabidopsis thaliana GN=FRS4 PE=2 SV=2	PF04434	SWIM zinc finger	--	--	GO:0008270	zinc ion binding	--	--	--	--
Cluster-10319.109870	0	688.984	-Inf	4.23e-24	9.42e-21	5367	731328162	XP_010674897.1	7090	0	PREDICTED: protein MON2 homolog isoform X2 [Beta vulgaris subsp. vulgaris]	731328161	XM_010676595.1	2956	0	PREDICTED: Beta vulgaris subsp. vulgaris protein MON2 homolog (LOC104890970), transcript variant X2, mRNA	--	--	--	--	Q29L43	924	1e-97	Protein MON2 homolog OS=Drosophila pseudoobscura pseudoobscura GN=mon2 PE=3 SV=2	PF02985//PF05669	HEAT repeat//SOH1	GO:0006355	regulation of transcription, DNA-templated	GO:0001104//GO:0005515	RNA polymerase II transcription cofactor activity//protein binding	GO:0016592	mediator complex	KOG1848	Uncharacterized conserved protein
Cluster-10319.76396	0	676.61	-Inf	5.19e-24	1.14e-20	3931	731359904	XP_010691527.1	386	1.3e-34	PREDICTED: replication protein A 70 kDa DNA-binding subunit D-like [Beta vulgaris subsp. vulgaris]>gi|731359906|ref|XP_010691528.1| PREDICTED: replication protein A 70 kDa DNA-binding subunit D-like [Beta vulgaris subsp. vulgaris]>gi|731359908|ref|XP_010691529.1| PREDICTED: replication protein A 70 kDa DNA-binding subunit D-like [Beta vulgaris subsp. vulgaris]	--	--	--	--	--	--	--	--	--	Q10Q08	137	1.4e-06	Replication protein A 70 kDa DNA-binding subunit B OS=Oryza sativa subsp. japonica GN=RPA1B PE=1 SV=1	PF00013	KH domain	--	--	GO:0003723	RNA binding	--	--	--	--
Cluster-10319.80483	618.908	0	Inf	5.23e-24	1.14e-20	1500	731372347	XP_010666321.1	1177	9.4e-127	PREDICTED: transcription factor MYB108-like [Beta vulgaris subsp. vulgaris]>gi|870842880|gb|KMS96181.1| hypothetical protein BVRB_001400 [Beta vulgaris subsp. vulgaris]	357448788	XM_003594622.1	179	2.1e-86	Medicago truncatula Myb-like transcription factor (MTR_2g033170) mRNA, complete cds	K09422	MYBP	myb proto-oncogene protein, plant	http://www.genome.jp/dbget-bin/www_bget?ko:K09422	Q9LDE1	673	3.7e-69	Transcription factor MYB108 OS=Arabidopsis thaliana GN=MYB108 PE=1 SV=1	PF01279	Parathyroid hormone family	GO:0007165	signal transduction	GO:0005179	hormone activity	GO:0005576	extracellular region	--	--
Cluster-10319.112951	619.176	0	Inf	5.96e-24	1.28e-20	2147	731330623	XP_010676231.1	1297	1.6e-140	PREDICTED: protein NRT1/ PTR FAMILY 8.1-like [Beta vulgaris subsp. vulgaris]>gi|731330625|ref|XP_010676232.1| PREDICTED: protein NRT1/ PTR FAMILY 8.1-like [Beta vulgaris subsp. vulgaris]>gi|731330627|ref|XP_010676233.1| PREDICTED: protein NRT1/ PTR FAMILY 8.1-like [Beta vulgaris subsp. vulgaris]>gi|731330629|ref|XP_010676234.1| PREDICTED: protein NRT1/ PTR FAMILY 8.1-like [Beta vulgaris subsp. vu…	731330628	XM_010677932.1	522	0	PREDICTED: Beta vulgaris subsp. vulgaris protein NRT1/ PTR FAMILY 8.1-like (LOC104892101), transcript variant X4, mRNA	K14638	SLC15A3_4, PHT	solute carrier family 15 (peptide/histidine transporter), member 3/4	http://www.genome.jp/dbget-bin/www_bget?ko:K14638	Q9LFB8	1081	2.6e-116	Protein NRT1/ PTR FAMILY 8.2 OS=Arabidopsis thaliana GN=NPF8.2 PE=2 SV=1	PF05656//PF00083//PF01445//PF03092//PF07690//PF00854//PF08041	Protein of unknown function (DUF805)//Sugar (and other) transporter//Viral small hydrophobic protein//BT1 family//Major Facilitator Superfamily//POT family//PetM family of cytochrome b6f complex subunit 7	GO:0055085//GO:0006810	transmembrane transport//transport	GO:0005215//GO:0022857	transporter activity//transmembrane transporter activity	GO:0016020//GO:0016021//GO:0009512	membrane//integral component of membrane//cytochrome b6f complex	--	--
Cluster-10319.79553	616.848	0	Inf	6.19e-24	1.32e-20	7193	731350553	XP_010686562.1	7108	0	PREDICTED: TATA-binding protein-associated factor BTAF1 [Beta vulgaris subsp. vulgaris]>gi|731350555|ref|XP_010686563.1| PREDICTED: TATA-binding protein-associated factor BTAF1 [Beta vulgaris subsp. vulgaris]>gi|870852371|gb|KMT04300.1| hypothetical protein BVRB_8g183750 [Beta vulgaris subsp. vulgaris]	731350554	XM_010688261.1	3185	0	PREDICTED: Beta vulgaris subsp. vulgaris TATA-binding protein-associated factor BTAF1 (LOC104900754), transcript variant X2, mRNA	K15192	BTAF1, MOT1	TATA-binding protein-associated factor	http://www.genome.jp/dbget-bin/www_bget?ko:K15192	B5BT18	5122	0	TATA-binding protein-associated factor BTAF1 OS=Arabidopsis thaliana GN=BTAF1 PE=1 SV=1	PF00176//PF02985//PF04851	SNF2 family N-terminal domain//HEAT repeat//Type III restriction enzyme, res subunit	--	--	GO:0003677//GO:0016787//GO:0005524//GO:0005515	DNA binding//hydrolase activity//ATP binding//protein binding	--	--	KOG0392	SNF2 family DNA-dependent ATPase domain-containing protein
Cluster-10319.106055	820.017	0.566755	10.499	6.26e-24	1.32e-20	2088	731328137	XP_010674884.1	446	7.6e-42	PREDICTED: tRNA(adenine(34)) deaminase, chloroplastic [Beta vulgaris subsp. vulgaris]>gi|870862249|gb|KMT13457.1| hypothetical protein BVRB_4g082360 [Beta vulgaris subsp. vulgaris]	731328136	XM_010676582.1	221	1.32e-109	PREDICTED: Beta vulgaris subsp. vulgaris tRNA(adenine(34)) deaminase, chloroplastic (LOC104890962), mRNA	--	--	--	--	O34598	147	5e-08	Guanine deaminase OS=Bacillus subtilis (strain 168) GN=guaD PE=1 SV=1	PF00383	Cytidine and deoxycytidylate deaminase zinc-binding region	--	--	GO:0008270	zinc ion binding	--	--	--	--
Cluster-10319.104507	0	656.603	-Inf	7.74e-24	1.61e-20	1834	590600001	XP_007019339.1	1706	5.3e-188	SCARECROW-like 1 isoform 1 [Theobroma cacao]>gi|508724667|gb|EOY16564.1| SCARECROW-like 1 isoform 1 [Theobroma cacao]	731361928	XM_010694318.1	865	0	PREDICTED: Beta vulgaris subsp. vulgaris scarecrow-like protein 1 (LOC104905710), mRNA	--	--	--	--	Q9SDQ3	1483	5.3e-163	Scarecrow-like protein 1 OS=Arabidopsis thaliana GN=SCL1 PE=2 SV=1	PF04858	TH1 protein	GO:0045892	negative regulation of transcription, DNA-templated	--	--	GO:0005634	nucleus	--	--
Cluster-10319.49768	606.955	0	Inf	7.8e-24	1.61e-20	1236	731349113	XP_010685830.1	784	2.9e-81	PREDICTED: methyl-CpG-binding domain-containing protein 7 [Beta vulgaris subsp. vulgaris]>gi|870853433|gb|KMT05314.1| hypothetical protein BVRB_7g174500 [Beta vulgaris subsp. vulgaris]	731349112	XM_010687528.1	326	3.3e-168	PREDICTED: Beta vulgaris subsp. vulgaris methyl-CpG-binding domain-containing protein 7 (LOC104900168), mRNA	--	--	--	--	Q9FJF4	198	3.6e-14	Methyl-CpG-binding domain-containing protein 7 OS=Arabidopsis thaliana GN=MBD7 PE=1 SV=1	--	--	--	--	--	--	--	--	--	--
Cluster-10319.141144	811.14	0.672757	10.236	7.91e-24	1.62e-20	1546	731327862	XP_010674744.1	2017	3.8e-224	PREDICTED: probable linoleate 9S-lipoxygenase 5 [Beta vulgaris subsp. vulgaris]>gi|870862566|gb|KMT13765.1| hypothetical protein BVRB_4g081410 [Beta vulgaris subsp. vulgaris]	731327861	XM_010676442.1	590	0	PREDICTED: Beta vulgaris subsp. vulgaris probable linoleate 9S-lipoxygenase 5 (LOC104890834), mRNA	K15718	LOX1_5	linoleate 9S-lipoxygenase	http://www.genome.jp/dbget-bin/www_bget?ko:K15718	Q43191	1617	1.3e-178	Probable linoleate 9S-lipoxygenase 5 OS=Solanum tuberosum GN=LOX1.5 PE=2 SV=1	PF00305//PF01477	Lipoxygenase//PLAT/LH2 domain	GO:0055114	oxidation-reduction process	GO:0005515//GO:0046872//GO:0016702	protein binding//metal ion binding//oxidoreductase activity, acting on single donors with incorporation of molecular oxygen, incorporation of two atoms of oxygen	--	--	--	--
Cluster-10319.64215	603.104	0	Inf	8.59e-24	1.74e-20	4661	731332765	XP_010677380.1	3920	0	PREDICTED: cellulose synthase-like protein D3 isoform X2 [Beta vulgaris subsp. vulgaris]>gi|870860018|gb|KMT11381.1| hypothetical protein BVRB_5g107120 [Beta vulgaris subsp. vulgaris]	731332764	XM_010679078.1	1423	0	PREDICTED: Beta vulgaris subsp. vulgaris cellulose synthase-like protein D3 (LOC104893038), transcript variant X2, mRNA	--	--	--	--	Q9M9M4	3605	0	Cellulose synthase-like protein D3 OS=Arabidopsis thaliana GN=CSLD3 PE=1 SV=1	PF03552//PF00097//PF00628	Cellulose synthase//Zinc finger, C3HC4 type (RING finger)//PHD-finger	GO:0030244//GO:0006011//GO:0005982//GO:0005985	cellulose biosynthetic process//UDP-glucose metabolic process//starch metabolic process//sucrose metabolic process	GO:0046872//GO:0005515//GO:0016760	metal ion binding//protein binding//cellulose synthase (UDP-forming) activity	GO:0016020	membrane	--	--
Cluster-10319.62323	0	646.708	-Inf	9.29e-24	1.87e-20	3078	225457753	XP_002278084.1	1940	6.5e-215	PREDICTED: transmembrane protein 184 homolog DDB_G0279555 [Vitis vinifera]>gi|731430137|ref|XP_010664891.1| PREDICTED: transmembrane protein 184 homolog DDB_G0279555 [Vitis vinifera]>gi|302142772|emb|CBI19975.3| unnamed protein product [Vitis vinifera]	731313388	XM_010681736.1	894	0	PREDICTED: Beta vulgaris subsp. vulgaris transmembrane protein 184 homolog DDB_G0279555 (LOC104895270), mRNA	--	--	--	--	Q94CA0	1791	1.7e-198	Protein LAZ1 homolog 1 OS=Arabidopsis thaliana GN=At1g77220 PE=2 SV=1	PF08082	PRO8NT (NUC069), PrP8 N-terminal domain	GO:0000398	mRNA splicing, via spliceosome	--	--	--	--	KOG2641	Predicted seven transmembrane receptor - rhodopsin family
Cluster-10319.90191	0	648.805	-Inf	9.78e-24	1.95e-20	2447	590575013	XP_007012566.1	2034	6.5e-226	Fatty acid biosynthesis 1 isoform 1 [Theobroma cacao]>gi|590575017|ref|XP_007012567.1| Fatty acid biosynthesis 1 isoform 1 [Theobroma cacao]>gi|590575021|ref|XP_007012568.1| Fatty acid biosynthesis 1 isoform 1 [Theobroma cacao]>gi|590575024|ref|XP_007012569.1| Fatty acid biosynthesis 1 isoform 1 [Theobroma cacao]>gi|590575032|ref|XP_007012571.1| Fatty acid biosynthesis 1 isoform 1 [Theobroma caca…	731352401	XM_010689229.1	1059	0	PREDICTED: Beta vulgaris subsp. vulgaris 3-oxoacyl-[acyl-carrier-protein] synthase II, chloroplastic (LOC104901638), mRNA	K09458	fabF	3-oxoacyl-	http://www.genome.jp/dbget-bin/www_bget?ko:K09458	Q9C9P4	1878	1.1e-208	3-oxoacyl-[acyl-carrier-protein] synthase II, chloroplastic OS=Arabidopsis thaliana GN=KAS2 PE=1 SV=1	PF05434//PF00108	TMEM9//Thiolase, N-terminal domain	GO:0008152	metabolic process	GO:0016747	transferase activity, transferring acyl groups other than amino-acyl groups	GO:0016021	integral component of membrane	KOG1394	3-oxoacyl-(acyl-carrier-protein) synthase (I and II)
Cluster-10319.86091	786.374	0.635592	10.273	1.24e-23	2.41e-20	370	20138726	AAK67359.2	660	2.1e-67	catalase [Suaeda salsa]	20138725	AF390210.2	349	0	Suaeda maritima subsp. salsa catalase (CAT1) mRNA, complete cds	K03781	katE, CAT, catB, srpA	catalase	http://www.genome.jp/dbget-bin/www_bget?ko:K03781	P30567	571	6e-58	Catalase isozyme 2 OS=Gossypium hirsutum GN=CAT2 PE=2 SV=1	PF00199	Catalase	GO:0006804//GO:0006979//GO:0055114//GO:0006568//GO:0015947	obsolete peroxidase reaction//response to oxidative stress//oxidation-reduction process//tryptophan metabolic process//methane metabolic process	GO:0004096//GO:0020037	catalase activity//heme binding	--	--	KOG0047	Catalase
Cluster-10319.90541	591.147	0	Inf	1.23e-23	2.41e-20	1766	731368824	XP_010696358.1	1462	1e-159	PREDICTED: zinc finger CCCH domain-containing protein 11 [Beta vulgaris subsp. vulgaris]>gi|870843926|gb|KMS97005.1| hypothetical protein BVRB_7g179540 [Beta vulgaris subsp. vulgaris]	731368823	XM_010698056.1	651	0	PREDICTED: Beta vulgaris subsp. vulgaris zinc finger CCCH domain-containing protein 11 (LOC104908890), mRNA	--	--	--	--	Q9SK74	1198	5.7e-130	Zinc finger CCCH domain-containing protein 21 OS=Arabidopsis thaliana GN=At2g20280 PE=3 SV=1	PF01024//PF00642	Colicin pore forming domain//Zinc finger C-x8-C-x5-C-x3-H type (and similar)	GO:0019835//GO:0050829	cytolysis//defense response to Gram-negative bacterium	GO:0046872	metal ion binding	GO:0016021	integral component of membrane	KOG1763	Uncharacterized conserved protein, contains CCCH-type Zn-finger
Cluster-10319.9707	1280.96	2.26702	9.1422	1.25e-23	2.42e-20	1187	514810120	XP_004979873.1	600	6e-60	PREDICTED: uncharacterized protein LOC101756044 [Setaria italica]	--	--	--	--	--	--	--	--	--	--	--	--	--	--	--	--	--	--	--	--	--	--	--
Cluster-10319.98447	584.203	0	Inf	1.3e-23	2.49e-20	2007	731312538	XP_010675306.1	965	4.8e-102	PREDICTED: NAD(P)H-quinone oxidoreductase subunit N, organellar chromatophore [Beta vulgaris subsp. vulgaris]>gi|870868943|gb|KMT19729.1| hypothetical protein BVRB_1g007840 [Beta vulgaris subsp. vulgaris]	731312537	XM_010677004.1	346	4.13e-179	PREDICTED: Beta vulgaris subsp. vulgaris NAD(P)H-quinone oxidoreductase subunit N, organellar chromatophore (LOC104891322), mRNA	--	--	--	--	Q9LVM2	729	1.6e-75	NAD(P)H-quinone oxidoreductase subunit N, chloroplastic OS=Arabidopsis thaliana GN=ndhN PE=2 SV=1	PF11909//PF09726//PF06459	NADH-quinone oxidoreductase cyanobacterial subunit N//Transmembrane protein//Ryanodine Receptor TM 4-6	GO:0006874//GO:0006118//GO:0055114//GO:0006816	cellular calcium ion homeostasis//obsolete electron transport//oxidation-reduction process//calcium ion transport	GO:0016655//GO:0005219	oxidoreductase activity, acting on NAD(P)H, quinone or similar compound as acceptor//ryanodine-sensitive calcium-release channel activity	GO:0016020//GO:0016021//GO:0005622	membrane//integral component of membrane//intracellular	--	--
Cluster-10319.93376	1630.95	0.299214	12.412	1.39e-23	2.64e-20	461	731343715	XP_010683028.1	268	7.3e-22	PREDICTED: thiosulfate sulfurtransferase 16, chloroplastic-like [Beta vulgaris subsp. vulgaris]>gi|870855189|gb|KMT06922.1| hypothetical protein BVRB_6g152590 [Beta vulgaris subsp. vulgaris]	--	--	--	--	--	--	--	--	--	P27626	197	1.8e-14	Senescence-associated protein DIN1 OS=Raphanus sativus GN=DIN1 PE=2 SV=1	--	--	--	--	--	--	--	--	--	--
Cluster-10319.98545	1175.34	2.0945	9.1323	1.65e-23	3.11e-20	1533	731344019	XP_010683186.1	710	1.4e-72	PREDICTED: zinc-finger homeodomain protein 8-like [Beta vulgaris subsp. vulgaris]>gi|870855331|gb|KMT07064.1| hypothetical protein BVRB_6g153930 [Beta vulgaris subsp. vulgaris]	731322103	XM_010673407.1	59	1.09e-19	PREDICTED: Beta vulgaris subsp. vulgaris uncharacterized protein C167.05 (LOC104888435), mRNA	--	--	--	--	Q9LXG0	465	4.9e-45	Zinc-finger homeodomain protein 8 OS=Arabidopsis thaliana GN=ZHD8 PE=1 SV=1	PF07941//PF00582	Potassium channel Kv1.4 tandem inactivation domain//Universal stress protein family	GO:0006813//GO:0006950	potassium ion transport//response to stress	GO:0030955//GO:0005249	potassium ion binding//voltage-gated potassium channel activity	GO:0008076//GO:0016021	voltage-gated potassium channel complex//integral component of membrane	--	--
Cluster-10319.54044	1355.18	0	Inf	1.75e-23	3.27e-20	1730	870858905	KMT10369.1	1389	2.8e-151	hypothetical protein BVRB_5g115000 [Beta vulgaris subsp. vulgaris]	731335111	XM_010680262.1	460	0	PREDICTED: Beta vulgaris subsp. vulgaris uncharacterized WD repeat-containing protein C25H1.08c-like (LOC104894098), mRNA	--	--	--	--	Q3SZK1	470	1.5e-45	Angio-associated migratory cell protein OS=Bos taurus GN=AAMP PE=2 SV=1	PF00400	WD domain, G-beta repeat	--	--	GO:0005515	protein binding	--	--	KOG0296	Angio-associated migratory cell protein (contains WD40 repeats)
Cluster-10319.127944	0	617.68	-Inf	1.82e-23	3.37e-20	3752	731319703	XP_010670416.1	896	9.1e-94	PREDICTED: uncharacterized protein LOC104887484 [Beta vulgaris subsp. vulgaris]>gi|870866026|gb|KMT17045.1| hypothetical protein BVRB_2g041060 [Beta vulgaris subsp. vulgaris]	731319700	XM_010672113.1	280	3.8e-142	PREDICTED: Beta vulgaris subsp. vulgaris uncharacterized LOC104887483 (LOC104887483), mRNA	--	--	--	--	--	--	--	--	PF07839	Plant calmodulin-binding domain	--	--	GO:0005516	calmodulin binding	--	--	--	--
Cluster-10319.75018	564.056	0	Inf	2.08e-23	3.8e-20	2857	731330973	XP_010676415.1	1337	5e-145	PREDICTED: 1-aminocyclopropane-1-carboxylate synthase [Beta vulgaris subsp. vulgaris]>gi|870860725|gb|KMT12033.1| hypothetical protein BVRB_5g099920 [Beta vulgaris subsp. vulgaris]	731330972	XM_010678113.1	462	0	PREDICTED: Beta vulgaris subsp. vulgaris 1-aminocyclopropane-1-carboxylate synthase (LOC104892244), mRNA	K01762	ACS	1-aminocyclopropane-1-carboxylate synthase	http://www.genome.jp/dbget-bin/www_bget?ko:K01762	P31531	974	8.7e-104	1-aminocyclopropane-1-carboxylate synthase OS=Glycine max GN=ACS1 PE=2 SV=1	PF00155	Aminotransferase class I and II	GO:0009058	biosynthetic process	GO:0030170	pyridoxal phosphate binding	--	--	--	--
Cluster-10319.129905	0	609.715	-Inf	2.13e-23	3.86e-20	1441	731353758	XP_010688224.1	1246	9.1e-135	PREDICTED: uncharacterized protein LOC104902223 [Beta vulgaris subsp. vulgaris]	731353757	XM_010689922.1	610	0	PREDICTED: Beta vulgaris subsp. vulgaris uncharacterized LOC104902223 (LOC104902223), mRNA	--	--	--	--	F4IUE7	1057	1e-113	Protein CONTINUOUS VASCULAR RING 1 OS=Arabidopsis thaliana GN=COV1 PE=1 SV=2	--	--	--	--	--	--	--	--	--	--
Cluster-10319.161088	837.098	1.00914	9.6961	2.26e-23	4.07e-20	1967	731348077	XP_010685311.1	675	2e-68	PREDICTED: uncharacterized protein LOC104899751 [Beta vulgaris subsp. vulgaris]	731348076	XM_010687009.1	194	1.27e-94	PREDICTED: Beta vulgaris subsp. vulgaris uncharacterized LOC104899751 (LOC104899751), mRNA	--	--	--	--	--	--	--	--	PF00609//PF07574	Diacylglycerol kinase accessory domain//Nse1 non-SMC component of SMC5-6 complex	GO:0007205//GO:0046486//GO:0009395//GO:0006281	protein kinase C-activating G-protein coupled receptor signaling pathway//glycerolipid metabolic process//phospholipid catabolic process//DNA repair	GO:0004143	diacylglycerol kinase activity	GO:0030915	Smc5-Smc6 complex	--	--
Cluster-10319.139411	562.753	0	Inf	2.32e-23	4.15e-20	1476	731334119	XP_010678070.1	1511	1.7e-165	PREDICTED: hsp70-binding protein 1-like [Beta vulgaris subsp. vulgaris]>gi|870859646|gb|KMT11049.1| hypothetical protein BVRB_5g111390 [Beta vulgaris subsp. vulgaris]	568854506	XM_006480804.1	278	1.91e-141	PREDICTED: Citrus sinensis hsp70-binding protein 1-like (LOC102608627), mRNA	K09562	HSPBP1	hsp70-interacting protein	http://www.genome.jp/dbget-bin/www_bget?ko:K09562	Q9NZL4	222	7.1e-17	Hsp70-binding protein 1 OS=Homo sapiens GN=HSPBP1 PE=1 SV=1	PF11698//PF02985//PF00514//PF16782//PF00957//PF03357//PF01602//PF01029	V-ATPase subunit H//HEAT repeat//Armadillo/beta-catenin-like repeat//Nucleotide exchange factor SIL1//Synaptobrevin//Snf7//Adaptin N terminal region//NusB family	GO:0007034//GO:0006355//GO:0006886//GO:0015991//GO:0016192	vacuolar transport//regulation of transcription, DNA-templated//intracellular protein transport//ATP hydrolysis coupled proton transport//vesicle-mediated transport	GO:0016820//GO:0003723//GO:0005515//GO:0000774	hydrolase activity, acting on acid anhydrides, catalyzing transmembrane movement of substances//RNA binding//protein binding//adenyl-nucleotide exchange factor activity	GO:0030117//GO:0016021//GO:0000221//GO:0005783	membrane coat//integral component of membrane//vacuolar proton-transporting V-type ATPase, V1 domain//endoplasmic reticulum	KOG2160	Armadillo/beta-catenin-like repeat-containing protein
Cluster-10319.82876	0	5047.22	-Inf	2.71e-23	4.79e-20	4084	731359060	XP_010691083.1	5575	0	PREDICTED: protein TOPLESS [Beta vulgaris subsp. vulgaris]>gi|731359062|ref|XP_010691084.1| PREDICTED: protein TOPLESS [Beta vulgaris subsp. vulgaris]>gi|870848330|gb|KMT00619.1| hypothetical protein BVRB_9g219140 [Beta vulgaris subsp. vulgaris]	731359061	XM_010692782.1	2444	0	PREDICTED: Beta vulgaris subsp. vulgaris protein TOPLESS (LOC104904513), transcript variant X2, mRNA	--	--	--	--	Q94AI7	4941	0	Protein TOPLESS OS=Arabidopsis thaliana GN=TPL PE=1 SV=1	PF08057//PF00400//PF05000//PF01781	Erythromycin resistance leader peptide//WD domain, G-beta repeat//RNA polymerase Rpb1, domain 4//Ribosomal L38e protein family	GO:0006144//GO:0006412//GO:0006206//GO:0042254//GO:0046677//GO:0006351	purine nucleobase metabolic process//translation//pyrimidine nucleobase metabolic process//ribosome biogenesis//response to antibiotic//transcription, DNA-templated	GO:0003735//GO:0005515//GO:0003677//GO:0003899	structural constituent of ribosome//protein binding//DNA binding//DNA-directed RNA polymerase activity	GO:0005840//GO:0005622//GO:0005730	ribosome//intracellular//nucleolus	KOG0266	WD40 repeat-containing protein
Cluster-10319.30296	558.714	0	Inf	2.96e-23	5.15e-20	1487	731352232	XP_010687439.1	845	2.9e-88	PREDICTED: probable inactive purple acid phosphatase 28 [Beta vulgaris subsp. vulgaris]>gi|870851615|gb|KMT03647.1| hypothetical protein BVRB_8g189860 [Beta vulgaris subsp. vulgaris]	731352233	XR_791216.1	543	0	PREDICTED: Beta vulgaris subsp. vulgaris probable inactive purple acid phosphatase 28 (LOC104901548), transcript variant X2, misc_RNA	--	--	--	--	Q9LU72	634	1.2e-64	Probable inactive purple acid phosphatase 28 OS=Arabidopsis thaliana GN=PAP28 PE=2 SV=1	PF00149//PF03893//PF00806	Calcineurin-like phosphoesterase//Lipase 3 N-terminal region//Pumilio-family RNA binding repeat	GO:0016042	lipid catabolic process	GO:0003723//GO:0016787	RNA binding//hydrolase activity	--	--	KOG1432	Predicted DNA repair exonuclease SIA1
Cluster-10319.83884	1131.29	1.98364	9.1556	2.96e-23	5.15e-20	1366	731310766	XP_010675270.1	1266	4.1e-137	PREDICTED: sucrose transport protein SUC2-like [Beta vulgaris subsp. vulgaris]>gi|870869310|gb|KMT20055.1| hypothetical protein BVRB_1g000740 [Beta vulgaris subsp. vulgaris]	731310765	XM_010676968.1	471	0	PREDICTED: Beta vulgaris subsp. vulgaris sucrose transport protein SUC2-like (LOC104891281), mRNA	K15378	SLC45A1_2_4	solute carrier family 45, member 1/2/4	http://www.genome.jp/dbget-bin/www_bget?ko:K15378	Q39231	906	3.2e-96	Sucrose transport protein SUC2 OS=Arabidopsis thaliana GN=SUC2 PE=1 SV=2	PF03647//PF08179	Transmembrane proteins 14C//Small acid-soluble spore protein P family	GO:0030435	sporulation resulting in formation of a cellular spore	--	--	GO:0016020	membrane	--	--
Cluster-10319.88617	0	595.467	-Inf	3.38e-23	5.84e-20	240	--	--	--	--	--	--	--	--	--	--	--	--	--	--	--	--	--	--	--	--	--	--	--	--	--	--	--	--
Cluster-10319.35806	545.397	0	Inf	4.04e-23	6.9e-20	1492	--	--	--	--	--	--	--	--	--	--	--	--	--	--	--	--	--	--	--	--	--	--	--	--	--	--	--	--
Cluster-10319.178641	802.17	0.850133	9.882	4.38e-23	7.43e-20	1988	731363251	XP_010693332.1	493	2.6e-47	PREDICTED: uncharacterized protein LOC104906294 [Beta vulgaris subsp. vulgaris]	--	--	--	--	--	K09571	FKBP4_5	FK506-binding protein 4/5	http://www.genome.jp/dbget-bin/www_bget?ko:K09571	Q43207	182	4.2e-12	70 kDa peptidyl-prolyl isomerase OS=Triticum aestivum GN=FKBP70 PE=1 SV=1	PF13414//PF00515	TPR repeat//Tetratricopeptide repeat	--	--	GO:0005515	protein binding	--	--	--	--
Cluster-10319.112579	0	580.34	-Inf	4.43e-23	7.46e-20	2243	731360827	XP_010692029.1	2097	3e-233	PREDICTED: pentatricopeptide repeat-containing protein At1g02150 [Beta vulgaris subsp. vulgaris]	731360826	XM_010693727.1	811	0	PREDICTED: Beta vulgaris subsp. vulgaris pentatricopeptide repeat-containing protein At1g02150 (LOC104905253), mRNA	--	--	--	--	Q8LPS6	1546	3.2e-170	Pentatricopeptide repeat-containing protein At1g02150 OS=Arabidopsis thaliana GN=At1g02150 PE=2 SV=2	PF13181//PF13414//PF00211//PF00515	Tetratricopeptide repeat//TPR repeat//Adenylate and Guanylate cyclase catalytic domain//Tetratricopeptide repeat	GO:0009190//GO:0035556	cyclic nucleotide biosynthetic process//intracellular signal transduction	GO:0016849//GO:0005515	phosphorus-oxygen lyase activity//protein binding	--	--	--	--
Cluster-10319.49274	538.707	0	Inf	4.87e-23	8.09e-20	2416	731313222	XP_010679008.1	921	7.4e-97	PREDICTED: BTB/POZ domain-containing protein At4g08455 [Beta vulgaris subsp. vulgaris]>gi|870868850|gb|KMT19646.1| hypothetical protein BVRB_1g010330 [Beta vulgaris subsp. vulgaris]	731313217	XM_010680683.1	120	2.14e-53	PREDICTED: Beta vulgaris subsp. vulgaris probable calcium-binding protein CML44 (LOC104894452), mRNA	K10523	SPOP	speckle-type POZ protein	http://www.genome.jp/dbget-bin/www_bget?ko:K10523	Q6DBN1	698	7.5e-72	BTB/POZ domain-containing protein At4g08455 OS=Arabidopsis thaliana GN=At4g08455 PE=1 SV=1	PF13405//PF13499//PF13833//PF00651//PF12763//PF13202//PF10591//PF00036	EF-hand domain//EF-hand domain pair//EF-hand domain pair//BTB/POZ domain//Cytoskeletal-regulatory complex EF hand//EF hand//Secreted protein acidic and rich in cysteine Ca binding region//EF hand	GO:0007165	signal transduction	GO:0005515//GO:0005509	protein binding//calcium ion binding	GO:0005578	proteinaceous extracellular matrix	KOG1987	Speckle-type POZ protein SPOP and related proteins with TRAF, MATH and BTB/POZ domains
Cluster-10319.95481	0	583.354	-Inf	4.88e-23	8.09e-20	2461	870855920	KMT07623.1	513	1.5e-49	hypothetical protein BVRB_6g147500 isoform A [Beta vulgaris subsp. vulgaris]	--	--	--	--	--	--	--	--	--	--	--	--	--	--	--	--	--	--	--	--	--	--	--
Cluster-10319.76157	535.434	0	Inf	5.17e-23	8.5e-20	2278	731327209	XP_010674406.1	1491	5.6e-163	PREDICTED: auxilin-related protein 2-like [Beta vulgaris subsp. vulgaris]>gi|870862846|gb|KMT14034.1| hypothetical protein BVRB_4g078630 [Beta vulgaris subsp. vulgaris]	731327208	XM_010676104.1	721	0	PREDICTED: Beta vulgaris subsp. vulgaris auxilin-related protein 2-like (LOC104890563), mRNA	--	--	--	--	Q9SU08	377	1.2e-34	Auxilin-related protein 1 OS=Arabidopsis thaliana GN=At4g12780 PE=1 SV=2	PF03938	Outer membrane protein (OmpH-like)	--	--	GO:0051082	unfolded protein binding	--	--	--	--
Cluster-10319.103485	0	571.673	-Inf	5.45e-23	8.89e-20	2262	731348764	XP_010685653.1	2450	3.5e-274	PREDICTED: probable serine/threonine-protein kinase At5g41260 [Beta vulgaris subsp. vulgaris]>gi|870853269|gb|KMT05150.1| hypothetical protein BVRB_7g172980 [Beta vulgaris subsp. vulgaris]	731348763	XM_010687351.1	1185	0	PREDICTED: Beta vulgaris subsp. vulgaris probable serine/threonine-protein kinase At5g41260 (LOC104900029), mRNA	K14500	BSK	BR-signaling kinase	http://www.genome.jp/dbget-bin/www_bget?ko:K14500	Q9FHD7	1727	3.3e-191	Probable serine/threonine-protein kinase At5g41260 OS=Arabidopsis thaliana GN=At5g41260 PE=1 SV=1	PF13414//PF07714//PF00515//PF00069	TPR repeat//Protein tyrosine kinase//Tetratricopeptide repeat//Protein kinase domain	GO:0006468	protein phosphorylation	GO:0005515//GO:0004672//GO:0005524	protein binding//protein kinase activity//ATP binding	--	--	--	--
Cluster-10319.136021	0	575.929	-Inf	5.67e-23	9.17e-20	2557	731325276	XP_010673428.1	1811	4.9e-200	PREDICTED: uncharacterized protein LOC104889811 [Beta vulgaris subsp. vulgaris]>gi|731325278|ref|XP_010673429.1| PREDICTED: uncharacterized protein LOC104889811 [Beta vulgaris subsp. vulgaris]>gi|731325280|ref|XP_010673430.1| PREDICTED: uncharacterized protein LOC104889811 [Beta vulgaris subsp. vulgaris]>gi|731325282|ref|XP_010673431.1| PREDICTED: uncharacterized protein LOC104889811 [Beta vulgar…	--	--	--	--	--	--	--	--	--	--	--	--	--	PF02532//PF14942	Photosystem II reaction centre I protein (PSII 4.8 kDa protein)//Organelle biogenesis, Muted-like protein	GO:0015979	photosynthesis	--	--	GO:0009523//GO:0031083//GO:0030133//GO:0016020//GO:0009539	photosystem II//BLOC-1 complex//transport vesicle//membrane//photosystem II reaction center	--	--
Cluster-10319.122116	528.754	0	Inf	6.68e-23	1.07e-19	2638	870847271	KMS99665.1	1051	6.8e-112	hypothetical protein BVRB_1g021710 [Beta vulgaris subsp. vulgaris]	731361977	XM_010694347.1	519	0	PREDICTED: Beta vulgaris subsp. vulgaris inositol-tetrakisphosphate 1-kinase 2 (LOC104905734), mRNA	K00913	ITPK1	inositol-1,3,4-trisphosphate 5/6-kinase / inositol-tetrakisphosphate 1-kinase	http://www.genome.jp/dbget-bin/www_bget?ko:K00913	Q9SUG3	846	5.6e-89	Inositol-tetrakisphosphate 1-kinase 3 OS=Arabidopsis thaliana GN=ITPK3 PE=1 SV=2	PF05770	Inositol 1, 3, 4-trisphosphate 5/6-kinase	GO:0032957	inositol trisphosphate metabolic process	GO:0005524//GO:0000287//GO:0047325//GO:0052726//GO:0052725	ATP binding//magnesium ion binding//inositol tetrakisphosphate 1-kinase activity//inositol-1,3,4-trisphosphate 5-kinase activity//inositol-1,3,4-trisphosphate 6-kinase activity	GO:0005622	intracellular	--	--
Cluster-10319.97307	524.266	0	Inf	6.87e-23	1.09e-19	1498	428675594	AFZ41790.1	1615	1.5e-177	putative progesterone 5-beta-reductase [Spinacia oleracea]	645227119	XM_008222139.1	132	2.81e-60	PREDICTED: Prunus mume uncharacterized LOC103320460 (LOC103320460), mRNA	--	--	--	--	Q6PQJ9	1472	8.2e-162	3-oxo-Delta(4,5)-steroid 5-beta-reductase OS=Digitalis lanata PE=1 SV=1	PF01370	NAD dependent epimerase/dehydratase family	--	--	GO:0003824//GO:0050662	catalytic activity//coenzyme binding	--	--	--	--
Cluster-10319.75539	0	570.586	-Inf	7.28e-23	1.15e-19	3523	731321544	XP_010671409.1	3903	0	PREDICTED: importin subunit beta-1 [Beta vulgaris subsp. vulgaris]>gi|870864910|gb|KMT15977.1| hypothetical protein BVRB_3g051600 [Beta vulgaris subsp. vulgaris]	731321543	XM_010673107.1	1974	0	PREDICTED: Beta vulgaris subsp. vulgaris importin subunit beta-1 (LOC104888212), mRNA	K14293	KPNB1	importin subunit beta-1	http://www.genome.jp/dbget-bin/www_bget?ko:K14293	Q9FJD4	3468	0	Importin subunit beta-1 OS=Arabidopsis thaliana GN=KPNB1 PE=1 SV=1	PF00393//PF02985//PF03810	6-phosphogluconate dehydrogenase, C-terminal domain//HEAT repeat//Importin-beta N-terminal domain	GO:0006098//GO:0006886//GO:0019521//GO:0055114	pentose-phosphate shunt//intracellular protein transport//D-gluconate metabolic process//oxidation-reduction process	GO:0004616//GO:0008536//GO:0050661//GO:0005515	phosphogluconate dehydrogenase (decarboxylating) activity//Ran GTPase binding//NADP binding//protein binding	--	--	KOG1241	Karyopherin (importin) beta 1
Cluster-10319.115736	523.853	0	Inf	7.53e-23	1.18e-19	1636	823125126	XP_012482997.1	1730	7.8e-191	PREDICTED: UDP-glucuronate 4-epimerase 3 [Gossypium raimondii]>gi|763742409|gb|KJB09908.1| hypothetical protein B456_001G174300 [Gossypium raimondii]	731361193	XM_010693922.1	617	0	PREDICTED: Beta vulgaris subsp. vulgaris UDP-glucuronate 4-epimerase 3 (LOC104905390), mRNA	K08679	E5.1.3.6	UDP-glucuronate 4-epimerase	http://www.genome.jp/dbget-bin/www_bget?ko:K08679	Q9LPC1	1663	6.4e-184	UDP-glucuronate 4-epimerase 2 OS=Arabidopsis thaliana GN=GAE2 PE=2 SV=1	PF01370//PF00106//PF01073	NAD dependent epimerase/dehydratase family//short chain dehydrogenase//3-beta hydroxysteroid dehydrogenase/isomerase family	GO:0008210//GO:0008207//GO:0008209//GO:0006694//GO:0055114//GO:0008152	estrogen metabolic process//C21-steroid hormone metabolic process//androgen metabolic process//steroid biosynthetic process//oxidation-reduction process//metabolic process	GO:0003854//GO:0003824//GO:0016491//GO:0016616//GO:0050662	3-beta-hydroxy-delta5-steroid dehydrogenase activity//catalytic activity//oxidoreductase activity//oxidoreductase activity, acting on the CH-OH group of donors, NAD or NADP as acceptor//coenzyme binding	--	--	KOG1371	UDP-glucose 4-epimerase/UDP-sulfoquinovose synthase
Cluster-10319.92781	0	559.828	-Inf	8.96e-23	1.39e-19	2087	731375623	XP_010667316.1	2088	3e-232	PREDICTED: probable protein phosphatase 2C 40 isoform X1 [Beta vulgaris subsp. vulgaris]	731375626	XM_010669016.1	860	0	PREDICTED: Beta vulgaris subsp. vulgaris probable protein phosphatase 2C 40 (LOC104884373), transcript variant X3, mRNA	--	--	--	--	Q9LUS8	1344	8e-147	Probable protein phosphatase 2C 40 OS=Arabidopsis thaliana GN=At3g16560 PE=2 SV=1	PF00481	Protein phosphatase 2C	--	--	GO:0003824	catalytic activity	--	--	--	--
Cluster-10319.68024	0	549.054	-Inf	1.08e-22	1.67e-19	3036	731373190	XP_010666572.1	3551	0	PREDICTED: uncharacterized protein LOC104883716 [Beta vulgaris subsp. vulgaris]>gi|870842638|gb|KMS96007.1| hypothetical protein BVRB_003000 [Beta vulgaris subsp. vulgaris]	731373189	XM_010668270.1	961	0	PREDICTED: Beta vulgaris subsp. vulgaris uncharacterized LOC104883716 (LOC104883716), mRNA	--	--	--	--	Q920G9	214	1.2e-15	Germ cell-less protein-like 1 OS=Mus musculus GN=Gmcl1 PE=1 SV=2	PF00651	BTB/POZ domain	--	--	GO:0005515	protein binding	--	--	--	--
Cluster-10319.89435	0	546.074	-Inf	1.19e-22	1.83e-19	3563	731342431	XP_010682393.1	2015	1.5e-223	PREDICTED: pentatricopeptide repeat-containing protein At3g49240 [Beta vulgaris subsp. vulgaris]>gi|870855946|gb|KMT07649.1| hypothetical protein BVRB_6g147740 [Beta vulgaris subsp. vulgaris]	--	--	--	--	--	--	--	--	--	Q9M3A8	1443	4.5e-158	Pentatricopeptide repeat-containing protein At3g49240 OS=Arabidopsis thaliana GN=EMB1796 PE=2 SV=1	PF13176//PF13414//PF00515	Tetratricopeptide repeat//TPR repeat//Tetratricopeptide repeat	--	--	GO:0005515	protein binding	--	--	--	--
Cluster-10319.86750	0	1097.83	-Inf	1.29e-22	1.97e-19	1292	731355459	XP_010689152.1	790	6.1e-82	PREDICTED: DNA ligase 1-like [Beta vulgaris subsp. vulgaris]	--	--	--	--	--	K10747	LIG1	DNA ligase 1	http://www.genome.jp/dbget-bin/www_bget?ko:K10747	Q42572	567	6.2e-57	DNA ligase 1 OS=Arabidopsis thaliana GN=LIG1 PE=2 SV=2	PF04675	DNA ligase N terminus	GO:0006310//GO:0006281//GO:0006260	DNA recombination//DNA repair//DNA replication	GO:0003677//GO:0003910	DNA binding//DNA ligase (ATP) activity	--	--	KOG0967	ATP-dependent DNA ligase I
Cluster-10319.92454	3.24612	1250.42	-8.5895	1.42e-22	2.15e-19	1450	731375710	XP_010667342.1	1001	2.3e-106	PREDICTED: uncharacterized protein DS12 from 2D-PAGE of leaf, chloroplastic-like [Beta vulgaris subsp. vulgaris]>gi|870841888|gb|KMS95449.1| hypothetical protein BVRB_008140 [Beta vulgaris subsp. vulgaris]	731375709	XM_010669040.1	446	0	PREDICTED: Beta vulgaris subsp. vulgaris uncharacterized protein DS12 from 2D-PAGE of leaf, chloroplastic-like (LOC104884399), mRNA	--	--	--	--	Q9LZ23	833	9.9e-88	ACT domain-containing protein ACR12 OS=Arabidopsis thaliana GN=ACR12 PE=2 SV=1	PF01842//PF13291//PF03542	ACT domain//ACT domain//Tuberin	GO:0043547//GO:0008152	positive regulation of GTPase activity//metabolic process	GO:0016597//GO:0005096	amino acid binding//GTPase activator activity	--	--	--	--
Cluster-10319.139614	0	543.279	-Inf	1.53e-22	2.3e-19	1305	596140903	XP_007222425.1	1410	7.9e-154	hypothetical protein PRUPE_ppa004902mg [Prunus persica]>gi|462419361|gb|EMJ23624.1| hypothetical protein PRUPE_ppa004902mg [Prunus persica]	731326778	XM_010675890.1	575	0	PREDICTED: Beta vulgaris subsp. vulgaris alanine--glyoxylate aminotransferase 2 homolog 1, mitochondrial (LOC104890411), mRNA	K00827	AGXT2	alanine-glyoxylate transaminase / (R)-3-amino-2-methylpropionate-pyruvate transaminase	http://www.genome.jp/dbget-bin/www_bget?ko:K00827	Q940M2	1366	1.4e-149	Alanine--glyoxylate aminotransferase 2 homolog 1, mitochondrial OS=Arabidopsis thaliana GN=AGT2 PE=2 SV=1	PF00202	Aminotransferase class-III	--	--	GO:0008483//GO:0030170	transaminase activity//pyridoxal phosphate binding	--	--	KOG1404	Alanine-glyoxylate aminotransferase AGT2
Cluster-10319.95709	0.36068	632.585	-10.776	1.55e-22	2.31e-19	2555	731332666	XP_010677331.1	3384	0	PREDICTED: alpha,alpha-trehalose-phosphate synthase [UDP-forming] 5 [Beta vulgaris subsp. vulgaris]>gi|731332668|ref|XP_010677332.1| PREDICTED: alpha,alpha-trehalose-phosphate synthase [UDP-forming] 5 [Beta vulgaris subsp. vulgaris]>gi|870859970|gb|KMT11333.1| hypothetical protein BVRB_5g106660 [Beta vulgaris subsp. vulgaris]	731332667	XM_010679030.1	1492	0	PREDICTED: Beta vulgaris subsp. vulgaris alpha,alpha-trehalose-phosphate synthase [UDP-forming] 5 (LOC104893000), transcript variant X2, mRNA	K16055	TPS	trehalose 6-phosphate synthase/phosphatase	http://www.genome.jp/dbget-bin/www_bget?ko:K16055	O23617	2919	0	Alpha,alpha-trehalose-phosphate synthase [UDP-forming] 5 OS=Arabidopsis thaliana GN=TPS5 PE=1 SV=2	PF00982//PF02358	Glycosyltransferase family 20//Trehalose-phosphatase	GO:0005992	trehalose biosynthetic process	GO:0003824	catalytic activity	--	--	--	--
Cluster-10319.83981	0	539.573	-Inf	1.65e-22	2.44e-19	1478	731360950	XP_010692095.1	575	6e-57	PREDICTED: trafficking protein particle complex subunit 1 [Beta vulgaris subsp. vulgaris]>gi|870847623|gb|KMS99970.1| hypothetical protein BVRB_1g018120 [Beta vulgaris subsp. vulgaris]	731360949	XM_010693793.1	247	3.27e-124	PREDICTED: Beta vulgaris subsp. vulgaris trafficking protein particle complex subunit 1 (LOC104905303), mRNA	--	--	--	--	Q5NCF2	197	5.7e-14	Trafficking protein particle complex subunit 1 OS=Mus musculus GN=Trappc1 PE=1 SV=1	PF04099	Sybindin-like family	GO:0006888	ER to Golgi vesicle-mediated transport	--	--	GO:0005801	cis-Golgi network	KOG3368	Transport protein particle (TRAPP) complex subunit
Cluster-10319.63005	492.579	0	Inf	1.8e-22	2.64e-19	454	--	--	--	--	--	--	--	--	--	--	--	--	--	--	--	--	--	--	--	--	--	--	--	--	--	--	--	--
Cluster-10319.90946	0	525.005	-Inf	2.14e-22	3.11e-19	484	661882967	CDP13175.1	212	2.4e-15	unnamed protein product [Coffea canephora]	731342717	XM_010684234.1	171	1.81e-82	PREDICTED: Beta vulgaris subsp. vulgaris ADP-ribosylation factor 2 (LOC104897375), mRNA	K07937	ARF1	ADP-ribosylation factor 1	http://www.genome.jp/dbget-bin/www_bget?ko:K07937	P36397	212	3.4e-16	ADP-ribosylation factor 1 OS=Arabidopsis thaliana GN=ARF1 PE=1 SV=2	PF00025	ADP-ribosylation factor family	--	--	GO:0005525	GTP binding	--	--	KOG0070	GTP-binding ADP-ribosylation factor Arf1
Cluster-10319.123534	488.119	0	Inf	2.34e-22	3.38e-19	1099	870861856	KMT13115.1	667	9.5e-68	hypothetical protein BVRB_4g086570 [Beta vulgaris subsp. vulgaris]	731329216	XM_010677170.1	295	5e-151	PREDICTED: Beta vulgaris subsp. vulgaris probable aminotransferase TAT2 (LOC104891474), transcript variant X2, mRNA	K00815	TAT	tyrosine aminotransferase	http://www.genome.jp/dbget-bin/www_bget?ko:K00815	Q9FN30	483	2.9e-47	Probable aminotransferase TAT2 OS=Arabidopsis thaliana GN=At5g53970 PE=2 SV=1	PF06422//PF00155	CDR ABC transporter//Aminotransferase class I and II	GO:0006810//GO:0009058	transport//biosynthetic process	GO:0042626//GO:0030170//GO:0005524	ATPase activity, coupled to transmembrane movement of substances//pyridoxal phosphate binding//ATP binding	GO:0016021	integral component of membrane	--	--
Cluster-10319.91570	784.72	1.19686	9.3568	2.39e-22	3.43e-19	3240	731317485	XP_010669115.1	1275	8.8e-138	PREDICTED: protein EARLY FLOWERING 3 [Beta vulgaris subsp. vulgaris]>gi|870867049|gb|KMT17957.1| hypothetical protein BVRB_2g033050 [Beta vulgaris subsp. vulgaris]	731317484	XM_010670813.1	517	0	PREDICTED: Beta vulgaris subsp. vulgaris protein EARLY FLOWERING 3 (LOC104886353), mRNA	K12125	ELF3	protein EARLY FLOWERING 3	http://www.genome.jp/dbget-bin/www_bget?ko:K12125	O82804	402	2.1e-37	Protein EARLY FLOWERING 3 OS=Arabidopsis thaliana GN=ELF3 PE=1 SV=1	--	--	--	--	--	--	--	--	--	--
Cluster-10319.146872	0	519.935	-Inf	2.64e-22	3.74e-19	5049	870864377	KMT15479.1	2357	4.7e-263	hypothetical protein BVRB_3g058340 [Beta vulgaris subsp. vulgaris]	731323357	XR_789502.1	305	6.5e-156	PREDICTED: Beta vulgaris subsp. vulgaris probable disease resistance protein At4g27220 (LOC104888975), misc_RNA	--	--	--	--	C0LGH2	580	7.5e-58	Probable LRR receptor-like serine/threonine-protein kinase At1g56130 OS=Arabidopsis thaliana GN=At1g56130 PE=2 SV=2	PF07714//PF00069//PF02203//PF00931//PF13855	Protein tyrosine kinase//Protein kinase domain//Tar ligand binding domain homologue//NB-ARC domain//Leucine rich repeat	GO:0007165//GO:0006468//GO:0006935	signal transduction//protein phosphorylation//chemotaxis	GO:0005524//GO:0005515//GO:0043531//GO:0004888//GO:0004672	ATP binding//protein binding//ADP binding//transmembrane signaling receptor activity//protein kinase activity	GO:0016020	membrane	--	--
Cluster-10319.88221	486.101	0	Inf	2.63e-22	3.74e-19	2646	731367105	XP_010695429.1	866	1.9e-90	PREDICTED: uncharacterized protein LOC104908066 isoform X2 [Beta vulgaris subsp. vulgaris]>gi|870844800|gb|KMS97679.1| hypothetical protein BVRB_5g124830 isoform B [Beta vulgaris subsp. vulgaris]	731367108	XM_010697129.1	98	3.98e-41	PREDICTED: Beta vulgaris subsp. vulgaris uncharacterized LOC104908066 (LOC104908066), transcript variant X5, mRNA	--	--	--	--	--	--	--	--	--	--	--	--	--	--	--	--	--	--
Cluster-10319.98189	0	518.476	-Inf	2.66e-22	3.74e-19	880	731321730	XP_010671509.1	918	6e-97	PREDICTED: ATP-dependent zinc metalloprotease FTSH 11, chloroplastic/mitochondrial [Beta vulgaris subsp. vulgaris]>gi|870865006|gb|KMT16073.1| hypothetical protein BVRB_3g052420 [Beta vulgaris subsp. vulgaris]	731321729	XM_010673207.1	383	0	PREDICTED: Beta vulgaris subsp. vulgaris ATP-dependent zinc metalloprotease FTSH 11, chloroplastic/mitochondrial (LOC104888287), mRNA	K08955	YME1	ATP-dependent metalloprotease	http://www.genome.jp/dbget-bin/www_bget?ko:K08955	Q9FGM0	659	9e-68	ATP-dependent zinc metalloprotease FTSH 11, chloroplastic/mitochondrial OS=Arabidopsis thaliana GN=FTSH11 PE=1 SV=1	--	--	--	--	--	--	--	--	--	--
Cluster-10319.65303	483.59	0	Inf	2.7e-22	3.78e-19	2971	731334615	XP_010678311.1	3199	0	PREDICTED: cell division cycle protein 27 homolog B [Beta vulgaris subsp. vulgaris]>gi|870859440|gb|KMT10882.1| hypothetical protein BVRB_5g112970 [Beta vulgaris subsp. vulgaris]	731334614	XM_010680009.1	1332	0	PREDICTED: Beta vulgaris subsp. vulgaris cell division cycle protein 27 homolog B (LOC104893880), mRNA	K03350	APC3, CDC27	anaphase-promoting complex subunit 3	http://www.genome.jp/dbget-bin/www_bget?ko:K03350	Q8LGU6	2391	4.4e-268	Cell division cycle protein 27 homolog B OS=Arabidopsis thaliana GN=CDC27B PE=1 SV=1	PF13174//PF00515//PF13371//PF13414//PF00716//PF13181//PF13176//PF13374	Tetratricopeptide repeat//Tetratricopeptide repeat//Tetratricopeptide repeat//TPR repeat//Assemblin (Peptidase family S21)//Tetratricopeptide repeat//Tetratricopeptide repeat//Tetratricopeptide repeat	GO:0006508	proteolysis	GO:0005515//GO:0004252	protein binding//serine-type endopeptidase activity	--	--	KOG1126	DNA-binding cell division cycle control protein
Cluster-10319.84425	0	516.729	-Inf	2.9e-22	4.03e-19	1227	731317439	XP_010668902.1	1110	4.5e-119	PREDICTED: RNA polymerase sigma factor sigC [Beta vulgaris subsp. vulgaris]	--	--	--	--	--	K03093	SIGMA70	RNA polymerase sigma factor	http://www.genome.jp/dbget-bin/www_bget?ko:K03093	O24621	365	1.6e-33	RNA polymerase sigma factor sigC OS=Arabidopsis thaliana GN=SIGC PE=2 SV=1	PF02983//PF09141	Alpha-lytic protease prodomain//Talin, middle domain	GO:0006508//GO:0007016	proteolysis//cytoskeletal anchoring at plasma membrane	GO:0005200//GO:0008236	structural constituent of cytoskeleton//serine-type peptidase activity	GO:0005925//GO:0001726//GO:0005576//GO:0005856	focal adhesion//ruffle//extracellular region//cytoskeleton	--	--
Cluster-10319.79240	0	512.12	-Inf	3.23e-22	4.46e-19	1373	--	--	--	--	--	--	--	--	--	--	--	--	--	--	--	--	--	--	--	--	--	--	--	--	--	--	--	--
Cluster-10319.122001	0	513.086	-Inf	3.42e-22	4.69e-19	1213	731333772	XP_010677901.1	1176	1e-126	PREDICTED: adenylate kinase 4 [Beta vulgaris subsp. vulgaris]>gi|870859829|gb|KMT11217.1| hypothetical protein BVRB_5g110510 [Beta vulgaris subsp. vulgaris]	731333771	XM_010679599.1	507	0	PREDICTED: Beta vulgaris subsp. vulgaris adenylate kinase 4 (LOC104893496), mRNA	K00939	adk, AK	adenylate kinase	http://www.genome.jp/dbget-bin/www_bget?ko:K00939	Q08480	1149	1.9e-124	Adenylate kinase 4 OS=Oryza sativa subsp. japonica GN=ADK-B PE=2 SV=1	PF05191	Adenylate kinase, active site lid	GO:0046034//GO:0006144	ATP metabolic process//purine nucleobase metabolic process	GO:0004017	adenylate kinase activity	--	--	KOG3078	Adenylate kinase
Cluster-10319.88750	0	509.321	-Inf	3.66e-22	4.98e-19	631	--	--	--	--	--	--	--	--	--	--	--	--	--	--	--	--	--	--	--	--	--	--	--	--	--	--	--	--
Cluster-10319.89964	470.653	0	Inf	4.01e-22	5.39e-19	588	731348660	XP_010685600.1	519	7.4e-51	PREDICTED: 50S ribosomal protein L4, chloroplastic [Beta vulgaris subsp. vulgaris]>gi|870853220|gb|KMT05101.1| hypothetical protein BVRB_7g172550 [Beta vulgaris subsp. vulgaris]	565363266	XM_006348297.1	89	8.51e-37	PREDICTED: Solanum tuberosum 50S ribosomal protein L4, chloroplastic-like (LOC102596426), mRNA	K02926	RP-L4, MRPL4, rplD	large subunit ribosomal protein L4	http://www.genome.jp/dbget-bin/www_bget?ko:K02926	O49937	511	8.7e-51	50S ribosomal protein L4, chloroplastic OS=Spinacia oleracea GN=RPL4 PE=1 SV=1	PF00573	Ribosomal protein L4/L1 family	GO:0006412//GO:0042254	translation//ribosome biogenesis	GO:0003735	structural constituent of ribosome	GO:0005840	ribosome	KOG1624	Mitochondrial/chloroplast ribosomal protein L4
Cluster-10319.99728	2819.88	11.541	7.9327	3.99e-22	5.39e-19	2586	731312778	XP_010676362.1	2299	1.3e-256	PREDICTED: uncharacterized protein LOC104892205 [Beta vulgaris subsp. vulgaris]>gi|731312780|ref|XP_010676371.1| PREDICTED: uncharacterized protein LOC104892205 [Beta vulgaris subsp. vulgaris]>gi|870869067|gb|KMT19853.1| hypothetical protein BVRB_1g009020 [Beta vulgaris subsp. vulgaris]	731312779	XM_010678069.1	711	0	PREDICTED: Beta vulgaris subsp. vulgaris uncharacterized LOC104892205 (LOC104892205), transcript variant X2, mRNA	--	--	--	--	Q91YK0	166	3.9e-10	Leucine-rich repeat-containing protein 49 OS=Mus musculus GN=Lrrc49 PE=1 SV=1	PF13855//PF00560	Leucine rich repeat//Leucine Rich Repeat	--	--	GO:0005515	protein binding	--	--	KOG0531	Protein phosphatase 1, regulatory subunit, and related proteins
Cluster-10319.86969	469.678	0	Inf	4.3e-22	5.74e-19	1299	731360464	XP_010691837.1	875	8.5e-92	PREDICTED: ubiquitin-fold modifier-conjugating enzyme 1 [Beta vulgaris subsp. vulgaris]>gi|870847902|gb|KMT00236.1| hypothetical protein BVRB_1g015980 [Beta vulgaris subsp. vulgaris]	731360463	XM_010693535.1	298	1.28e-152	PREDICTED: Beta vulgaris subsp. vulgaris ubiquitin-fold modifier-conjugating enzyme 1 (LOC104905093), mRNA	K12165	UFC1	ufm1-conjugating enzyme 1	http://www.genome.jp/dbget-bin/www_bget?ko:K12165	Q9SXC8	850	9.5e-90	Ubiquitin-fold modifier-conjugating enzyme 1 OS=Arabidopsis thaliana GN=At1g27530 PE=2 SV=1	PF05773	RWD domain	--	--	GO:0005515	protein binding	--	--	KOG3357	Uncharacterized conserved protein
Cluster-10319.161461	872.61	2.01827	8.7561	4.4e-22	5.84e-19	409	731343931	XP_010683141.1	294	6.3e-25	PREDICTED: cytochrome P450 704B1 [Beta vulgaris subsp. vulgaris]>gi|870855291|gb|KMT07024.1| hypothetical protein BVRB_6g153550 [Beta vulgaris subsp. vulgaris]	731343930	XM_010684839.1	119	1.22e-53	PREDICTED: Beta vulgaris subsp. vulgaris cytochrome P450 704B1 (LOC104897877), mRNA	--	--	--	--	Q9C788	280	3.7e-24	Cytochrome P450 704B1 OS=Arabidopsis thaliana GN=CYP704B1 PE=2 SV=1	PF00067	Cytochrome P450	GO:0055114	oxidation-reduction process	GO:0016705//GO:0020037//GO:0005506	oxidoreductase activity, acting on paired donors, with incorporation or reduction of molecular oxygen//heme binding//iron ion binding	--	--	--	--
Cluster-10319.112523	465.349	0	Inf	4.45e-22	5.86e-19	2600	731374088	XP_010666854.1	2084	1.1e-231	PREDICTED: cation/calcium exchanger 4-like [Beta vulgaris subsp. vulgaris]	731374087	XM_010668552.1	790	0	PREDICTED: Beta vulgaris subsp. vulgaris cation/calcium exchanger 4-like (LOC104883971), mRNA	K13754	SLC24A6, NCKX6	solute carrier family 24 (sodium/potassium/calcium exchanger), member 6	http://www.genome.jp/dbget-bin/www_bget?ko:K13754	Q9SYG9	1482	9.9e-163	Cation/calcium exchanger 4 OS=Arabidopsis thaliana GN=CCX4 PE=2 SV=1	PF01699	Sodium/calcium exchanger protein	GO:0055085	transmembrane transport	--	--	GO:0016021	integral component of membrane	KOG2399	K+-dependent Na+:Ca2+ antiporter
Cluster-10319.126078	555.872	0	Inf	4.52e-22	5.89e-19	2758	731357797	XP_010690399.1	2783	0	PREDICTED: uncharacterized protein LOC104903951 [Beta vulgaris subsp. vulgaris]>gi|870849164|gb|KMT01427.1| hypothetical protein BVRB_9g214360 [Beta vulgaris subsp. vulgaris]	731357796	XM_010692097.1	523	0	PREDICTED: Beta vulgaris subsp. vulgaris uncharacterized LOC104903951 (LOC104903951), mRNA	--	--	--	--	--	--	--	--	PF00514//PF01602//PF02985	Armadillo/beta-catenin-like repeat//Adaptin N terminal region//HEAT repeat	GO:0006886//GO:0016192	intracellular protein transport//vesicle-mediated transport	GO:0005515	protein binding	GO:0030117	membrane coat	--	--
Cluster-10319.71146	678.591	0.934806	9.5037	4.5e-22	5.89e-19	319	--	--	--	--	--	--	--	--	--	--	--	--	--	--	--	--	--	--	--	--	--	--	--	--	--	--	--	--
Cluster-10319.101685	463.533	0	Inf	4.59e-22	5.91e-19	2879	731311577	XP_010670120.1	610	1e-60	PREDICTED: uncharacterized protein LOC104887219 [Beta vulgaris subsp. vulgaris]>gi|870869706|gb|KMT20451.1| hypothetical protein BVRB_1g004450 [Beta vulgaris subsp. vulgaris]	731311576	XM_010671818.1	271	2.93e-137	PREDICTED: Beta vulgaris subsp. vulgaris uncharacterized LOC104887219 (LOC104887219), mRNA	--	--	--	--	--	--	--	--	PF00556	Antenna complex alpha/beta subunit	GO:0006118//GO:0019684	obsolete electron transport//photosynthesis, light reaction	GO:0045156	electron transporter, transferring electrons within the cyclic electron transport pathway of photosynthesis activity	GO:0016021//GO:0030077	integral component of membrane//plasma membrane light-harvesting complex	--	--
Cluster-10319.148773	0	496.334	-Inf	4.6e-22	5.91e-19	1695	731330951	XP_010676406.1	617	9.2e-62	PREDICTED: splicing factor 3B subunit 6-like protein [Beta vulgaris subsp. vulgaris]>gi|731360889|ref|XP_010692060.1| PREDICTED: splicing factor 3B subunit 6-like protein [Beta vulgaris subsp. vulgaris]>gi|870847591|gb|KMS99938.1| hypothetical protein BVRB_1g017830 [Beta vulgaris subsp. vulgaris]>gi|870860713|gb|KMT12021.1| hypothetical protein BVRB_5g099800 [Beta vulgaris subsp. vulgaris]	731360888	XM_010693758.1	265	3.7e-134	PREDICTED: Beta vulgaris subsp. vulgaris splicing factor 3B subunit 6-like protein (LOC104905278), mRNA	K12833	SF3B14	pre-mRNA branch site protein p14	http://www.genome.jp/dbget-bin/www_bget?ko:K12833	Q9FMP4	558	9e-56	Splicing factor 3B subunit 6-like protein OS=Arabidopsis thaliana GN=At5g12190 PE=2 SV=1	PF16367//PF00076	RNA recognition motif//RNA recognition motif. (a.k.a. RRM, RBD, or RNP domain)	--	--	GO:0003676	nucleic acid binding	--	--	KOG0114	Predicted RNA-binding protein (RRM superfamily)
Cluster-10319.94855	1612.8	5.78685	8.1226	4.73e-22	6.04e-19	246	--	--	--	--	--	--	--	--	--	--	--	--	--	--	--	--	--	--	--	--	--	--	--	--	--	--	--	--
Cluster-10319.81123	0	494.181	-Inf	5.15e-22	6.54e-19	2674	731343080	XP_010682713.1	1412	9.5e-154	PREDICTED: glucose-6-phosphate 1-dehydrogenase, chloroplastic [Beta vulgaris subsp. vulgaris]>gi|870855697|gb|KMT07413.1| hypothetical protein BVRB_6g150380 [Beta vulgaris subsp. vulgaris]	731343079	XM_010684411.1	613	0	PREDICTED: Beta vulgaris subsp. vulgaris glucose-6-phosphate 1-dehydrogenase, chloroplastic (LOC104897526), mRNA	K00036	G6PD, zwf	glucose-6-phosphate 1-dehydrogenase	http://www.genome.jp/dbget-bin/www_bget?ko:K00036	Q43793	1221	1.9e-132	Glucose-6-phosphate 1-dehydrogenase, chloroplastic OS=Nicotiana tabacum PE=2 SV=1	PF00479//PF02781	Glucose-6-phosphate dehydrogenase, NAD binding domain//Glucose-6-phosphate dehydrogenase, C-terminal domain	GO:0006006//GO:0006098//GO:0006749//GO:0055114	glucose metabolic process//pentose-phosphate shunt//glutathione metabolic process//oxidation-reduction process	GO:0004345//GO:0050661	glucose-6-phosphate dehydrogenase activity//NADP binding	--	--	KOG0563	Glucose-6-phosphate 1-dehydrogenase
Cluster-10319.107932	0	488.266	-Inf	6.04e-22	7.62e-19	3801	731344014	XP_010683184.1	2164	8.5e-241	PREDICTED: probable apyrase 6 [Beta vulgaris subsp. vulgaris]>gi|870855327|gb|KMT07060.1| hypothetical protein BVRB_6g153890 [Beta vulgaris subsp. vulgaris]	731344013	XM_010684882.1	851	0	PREDICTED: Beta vulgaris subsp. vulgaris probable apyrase 6 (LOC104897915), mRNA	K01510	ENTPD1_3_8	apyrase	http://www.genome.jp/dbget-bin/www_bget?ko:K01510	O80612	1341	3.2e-146	Probable apyrase 6 OS=Arabidopsis thaliana GN=APY6 PE=2 SV=2	PF01150//PF00326//PF01764//PF00975//PF07819//PF06821	GDA1/CD39 (nucleoside phosphatase) family//Prolyl oligopeptidase family//Lipase (class 3)//Thioesterase domain//PGAP1-like protein//Serine hydrolase	GO:0009058//GO:0006629//GO:0006886//GO:0006508//GO:0006505	biosynthetic process//lipid metabolic process//intracellular protein transport//proteolysis//GPI anchor metabolic process	GO:0016787//GO:0016788//GO:0008236	hydrolase activity//hydrolase activity, acting on ester bonds//serine-type peptidase activity	--	--	--	--
Cluster-10319.100297	1924.13	5.81008	8.3714	6.67e-22	8.36e-19	1453	731321412	XP_010671337.1	542	3.9e-53	PREDICTED: ocs element-binding factor 1-like [Beta vulgaris subsp. vulgaris]>gi|870865425|gb|KMT16481.1| hypothetical protein BVRB_3g050990 [Beta vulgaris subsp. vulgaris]	731321411	XM_010673035.1	378	0	PREDICTED: Beta vulgaris subsp. vulgaris ocs element-binding factor 1-like (LOC104888155), mRNA	--	--	--	--	P24068	184	1.8e-12	Ocs element-binding factor 1 OS=Zea mays GN=OBF1 PE=2 SV=2	PF04871//PF00170//PF07716//PF06156//PF04977//PF04111//PF02183	Uso1 / p115 like vesicle tethering protein, C terminal region//bZIP transcription factor//Basic region leucine zipper//Protein of unknown function (DUF972)//Septum formation initiator//Autophagy protein Apg6//Homeobox associated leucine zipper	GO:0006914//GO:0007049//GO:0006260//GO:0015031//GO:0006886//GO:0006355	autophagy//cell cycle//DNA replication//protein transport//intracellular protein transport//regulation of transcription, DNA-templated	GO:0043565//GO:0003700//GO:0008565	sequence-specific DNA binding//transcription factor activity, sequence-specific DNA binding//protein transporter activity	GO:0005667//GO:0005737//GO:0016020	transcription factor complex//cytoplasm//membrane	--	--
Cluster-10319.100176	453.782	0	Inf	6.81e-22	8.49e-19	2125	731351928	XP_010687279.1	1297	1.6e-140	PREDICTED: mitogen-activated protein kinase kinase 5 [Beta vulgaris subsp. vulgaris]>gi|870851746|gb|KMT03754.1| hypothetical protein BVRB_8g189020 [Beta vulgaris subsp. vulgaris]	349719119	FQ392644.1	132	4.01e-60	Vitis vinifera clone SS0AFA4YN03	K13413	MKK4_5P	mitogen-activated protein kinase kinase 4/5, plant	http://www.genome.jp/dbget-bin/www_bget?ko:K13413	O80397	1098	2.7e-118	Mitogen-activated protein kinase kinase 4 OS=Arabidopsis thaliana GN=MKK4 PE=1 SV=1	PF06839//PF02116//PF00069//PF07714	GRF zinc finger//Fungal pheromone mating factor STE2 GPCR//Protein kinase domain//Protein tyrosine kinase	GO:0007606//GO:0007186//GO:0019236//GO:0006468	sensory perception of chemical stimulus//G-protein coupled receptor signaling pathway//response to pheromone//protein phosphorylation	GO:0004672//GO:0005524//GO:0008270//GO:0004932	protein kinase activity//ATP binding//zinc ion binding//mating-type factor pheromone receptor activity	GO:0016020	membrane	--	--
Cluster-10319.98418	0.333685	563.437	-10.722	8.12e-22	1.01e-18	920	731310630	XP_010669526.1	400	7.3e-37	PREDICTED: membrane magnesium transporter [Beta vulgaris subsp. vulgaris]>gi|870869265|gb|KMT20010.1| hypothetical protein BVRB_1g000310 [Beta vulgaris subsp. vulgaris]	--	--	--	--	--	--	--	--	--	Q2HIM5	311	2.1e-27	Membrane magnesium transporter OS=Arabidopsis thaliana GN=At5g03345 PE=2 SV=1	--	--	--	--	--	--	--	--	--	--
Cluster-10319.180794	450.814	0	Inf	8.46e-22	1.04e-18	2304	--	--	--	--	--	--	--	--	--	--	--	--	--	--	--	--	--	--	PF00287	Sodium / potassium ATPase beta chain	GO:0006813//GO:0006814	potassium ion transport//sodium ion transport	--	--	GO:0005890	sodium:potassium-exchanging ATPase complex	--	--
Cluster-10319.136539	448.562	0	Inf	8.86e-22	1.08e-18	1435	731350589	XP_010686580.1	1025	3.8e-109	PREDICTED: glucose-induced degradation protein 8 homolog [Beta vulgaris subsp. vulgaris]>gi|731350591|ref|XP_010686581.1| PREDICTED: glucose-induced degradation protein 8 homolog [Beta vulgaris subsp. vulgaris]>gi|870852408|gb|KMT04337.1| hypothetical protein BVRB_8g184120 [Beta vulgaris subsp. vulgaris]	731350590	XM_010688279.1	471	0	PREDICTED: Beta vulgaris subsp. vulgaris glucose-induced degradation protein 8 homolog (LOC104900773), transcript variant X2, mRNA	--	--	--	--	Q54X16	660	1.1e-67	Glucose-induced degradation protein 8 homolog OS=Dictyostelium discoideum GN=DDB_G0279265 PE=3 SV=2	PF08513	LisH	--	--	GO:0005515	protein binding	--	--	KOG2659	LisH motif-containing protein
Cluster-10319.161113	447.705	0	Inf	9.43e-22	1.15e-18	2227	731339685	XP_010680990.1	1000	4.7e-106	PREDICTED: tRNA-splicing endonuclease subunit Sen2-1-like [Beta vulgaris subsp. vulgaris]>gi|731339687|ref|XP_010680992.1| PREDICTED: tRNA-splicing endonuclease subunit Sen2-1-like [Beta vulgaris subsp. vulgaris]>gi|731339689|ref|XP_010680993.1| PREDICTED: tRNA-splicing endonuclease subunit Sen2-1-like [Beta vulgaris subsp. vulgaris]>gi|731339691|ref|XP_010680994.1| PREDICTED: tRNA-splicing endon…	731339692	XM_010682693.1	354	0	PREDICTED: Beta vulgaris subsp. vulgaris tRNA-splicing endonuclease subunit Sen2-1-like (LOC104896019), transcript variant X5, mRNA	K15322	TSEN2	tRNA-splicing endonuclease subunit Sen2	http://www.genome.jp/dbget-bin/www_bget?ko:K15322	Q9M1E8	619	9.9e-63	tRNA-splicing endonuclease subunit Sen2-1 OS=Arabidopsis thaliana GN=SEN1 PE=2 SV=1	PF01974//PF02778	tRNA intron endonuclease, catalytic C-terminal domain//tRNA intron endonuclease, N-terminal domain	GO:0006388//GO:0051252	tRNA splicing, via endonucleolytic cleavage and ligation//regulation of RNA metabolic process	GO:0000213	tRNA-intron endonuclease activity	GO:0000214	tRNA-intron endonuclease complex	KOG0568	Molecular chaperone (DnaJ superfamily)
Cluster-10319.77947	0	474.598	-Inf	9.99e-22	1.21e-18	1311	731368920	XP_010696392.1	617	7.1e-62	PREDICTED: uncharacterized protein LOC104908920 isoform X1 [Beta vulgaris subsp. vulgaris]	565404753	XM_006367729.1	66	1.2e-23	PREDICTED: Solanum tuberosum E3 ubiquitin-protein ligase RNF4-like (LOC102601266), mRNA	--	--	--	--	P78317	132	1.7e-06	E3 ubiquitin-protein ligase RNF4 OS=Homo sapiens GN=RNF4 PE=1 SV=1	PF13639//PF01213//PF16685//PF12861//PF11789//PF14634//PF17123//PF12678//PF00097	Ring finger domain//Adenylate cyclase associated (CAP) N terminal//zinc RING finger of MSL2//Anaphase-promoting complex subunit 11 RING-H2 finger//Zinc-finger of the MIZ type in Nse subunit//zinc-RING finger domain//RING-like zinc finger//RING-H2 zinc finger//Zinc finger, C3HC4 type (RING finger)	GO:0007010//GO:0016567	cytoskeleton organization//protein ubiquitination	GO:0046872//GO:0061630//GO:0004842//GO:0005515//GO:0008270//GO:0003779	metal ion binding//ubiquitin protein ligase activity//ubiquitin-protein transferase activity//protein binding//zinc ion binding//actin binding	GO:0005680	anaphase-promoting complex	KOG0320	Predicted E3 ubiquitin ligase
Cluster-10319.181059	443.87	0	Inf	1.01e-21	1.22e-18	1734	731347716	XP_010685129.1	488	8.6e-47	PREDICTED: replication protein A 70 kDa DNA-binding subunit B-like [Beta vulgaris subsp. vulgaris]	--	--	--	--	--	--	--	--	--	Q10Q08	137	6e-07	Replication protein A 70 kDa DNA-binding subunit B OS=Oryza sativa subsp. japonica GN=RPA1B PE=1 SV=1	PF16099	Recq-mediated genome instability protein 1, C-terminal OB-fold	--	--	GO:0000166	nucleotide binding	--	--	--	--
Cluster-10319.46774	436.663	0	Inf	1.23e-21	1.47e-18	542	--	--	--	--	--	--	--	--	--	--	--	--	--	--	--	--	--	--	PF07664//PF04277	Ferrous iron transport protein B C terminus//Oxaloacetate decarboxylase, gamma chain	GO:0006525//GO:0071436//GO:0006814//GO:0006090//GO:0015684//GO:0006560	arginine metabolic process//sodium ion export//sodium ion transport//pyruvate metabolic process//ferrous iron transport//proline metabolic process	GO:0008948//GO:0015081//GO:0015093	oxaloacetate decarboxylase activity//sodium ion transmembrane transporter activity//ferrous iron transmembrane transporter activity	GO:0016021//GO:0016020	integral component of membrane//membrane	--	--
Cluster-10319.105499	0	468.236	-Inf	1.25e-21	1.48e-18	3274	731332316	XP_010677137.1	1002	4e-106	PREDICTED: ATP-dependent Clp protease proteolytic subunit-related protein 4, chloroplastic [Beta vulgaris subsp. vulgaris]>gi|870860486|gb|KMT11822.1| hypothetical protein BVRB_5g105220 [Beta vulgaris subsp. vulgaris]	731332315	XM_010678835.1	519	0	PREDICTED: Beta vulgaris subsp. vulgaris ATP-dependent Clp protease proteolytic subunit-related protein 4, chloroplastic (LOC104892826), mRNA	K01358	clpP, CLPP	ATP-dependent Clp protease, protease subunit	http://www.genome.jp/dbget-bin/www_bget?ko:K01358	Q8LB10	883	3.6e-93	ATP-dependent Clp protease proteolytic subunit-related protein 4, chloroplastic OS=Arabidopsis thaliana GN=CLPR4 PE=1 SV=1	--	--	--	--	--	--	--	--	KOG0840	ATP-dependent Clp protease, proteolytic subunit
Cluster-10319.103969	435.516	0	Inf	1.34e-21	1.58e-18	2465	731344448	XP_010683426.1	1835	7.8e-203	PREDICTED: uncharacterized protein LOC104898110 [Beta vulgaris subsp. vulgaris]>gi|870854731|gb|KMT06479.1| hypothetical protein BVRB_7g156580 [Beta vulgaris subsp. vulgaris]	731344447	XM_010685124.1	559	0	PREDICTED: Beta vulgaris subsp. vulgaris uncharacterized LOC104898110 (LOC104898110), mRNA	--	--	--	--	--	--	--	--	PF14634//PF13639//PF12861//PF17123//PF12678//PF00097	zinc-RING finger domain//Ring finger domain//Anaphase-promoting complex subunit 11 RING-H2 finger//RING-like zinc finger//RING-H2 zinc finger//Zinc finger, C3HC4 type (RING finger)	GO:0016567	protein ubiquitination	GO:0005515//GO:0046872//GO:0004842//GO:0008270	protein binding//metal ion binding//ubiquitin-protein transferase activity//zinc ion binding	GO:0005680	anaphase-promoting complex	--	--
Cluster-10319.64527	0	659.808	-Inf	1.39e-21	1.62e-18	1257	731338673	XP_010680444.1	927	7.7e-98	PREDICTED: uncharacterized protein LOC104895588 [Beta vulgaris subsp. vulgaris]>gi|870857814|gb|KMT09362.1| hypothetical protein BVRB_6g134560 [Beta vulgaris subsp. vulgaris]	731338672	XM_010682142.1	262	1.27e-132	PREDICTED: Beta vulgaris subsp. vulgaris uncharacterized LOC104895588 (LOC104895588), mRNA	--	--	--	--	Q9LTH4	168	1.1e-10	Transcription factor BOA OS=Arabidopsis thaliana GN=BOA PE=2 SV=1	PF15384	PAXX, PAralog of XRCC4 and XLF, also called C9orf142	GO:0006303	double-strand break repair via nonhomologous end joining	--	--	--	--	--	--
Cluster-10319.84405	436.54	0	Inf	1.39e-21	1.62e-18	766	--	--	--	--	--	--	--	--	--	--	--	--	--	--	--	--	--	--	--	--	--	--	--	--	--	--	--	--
Cluster-10319.59329	0	460.059	-Inf	1.69e-21	1.96e-18	2347	731356239	XP_010689568.1	2166	3.1e-241	PREDICTED: WD repeat-containing protein 20-like [Beta vulgaris subsp. vulgaris]>gi|870849898|gb|KMT02083.1| hypothetical protein BVRB_9g208120 [Beta vulgaris subsp. vulgaris]	731356240	XR_791443.1	887	0	PREDICTED: Beta vulgaris subsp. vulgaris WD repeat-containing protein 20-like (LOC104903254), transcript variant X2, misc_RNA	--	--	--	--	A2QVV2	550	1.1e-54	Probable catabolite repression protein creC OS=Aspergillus niger (strain CBS 513.88 / FGSC A1513) GN=creC PE=3 SV=1	PF00400	WD domain, G-beta repeat	--	--	GO:0005515	protein binding	--	--	KOG2394	WD40 protein DMR-N9
Cluster-10319.86883	429.87	0	Inf	1.7e-21	1.96e-18	1111	731349113	XP_010685830.1	847	1.3e-88	PREDICTED: methyl-CpG-binding domain-containing protein 7 [Beta vulgaris subsp. vulgaris]>gi|870853433|gb|KMT05314.1| hypothetical protein BVRB_7g174500 [Beta vulgaris subsp. vulgaris]	731349112	XM_010687528.1	343	1.05e-177	PREDICTED: Beta vulgaris subsp. vulgaris methyl-CpG-binding domain-containing protein 7 (LOC104900168), mRNA	--	--	--	--	Q9FJF4	198	3.3e-14	Methyl-CpG-binding domain-containing protein 7 OS=Arabidopsis thaliana GN=MBD7 PE=1 SV=1	PF01429	Methyl-CpG binding domain	--	--	GO:0003677	DNA binding	GO:0005634	nucleus	--	--
Cluster-10319.8735	566.466	0.672757	9.7177	1.83e-21	2.11e-18	2596	731317770	XP_010669363.1	276	4.9e-22	PREDICTED: serine/threonine-protein kinase 38 [Beta vulgaris subsp. vulgaris]>gi|870866991|gb|KMT17903.1| hypothetical protein BVRB_2g034320 [Beta vulgaris subsp. vulgaris]	731317769	XM_010671061.1	127	2.96e-57	PREDICTED: Beta vulgaris subsp. vulgaris serine/threonine-protein kinase 38 (LOC104886600), mRNA	K08790	STK38, NDR	serine/threonine kinase 38	http://www.genome.jp/dbget-bin/www_bget?ko:K08790	Q54Y26	185	2.4e-12	Probable serine/threonine-protein kinase ndrA OS=Dictyostelium discoideum GN=ndrA PE=3 SV=1	--	--	--	--	--	--	--	--	KOG0605	NDR and related serine/threonine kinases
Cluster-10319.77204	0	456.409	-Inf	1.87e-21	2.13e-18	1284	731335380	XP_010678698.1	900	1.1e-94	PREDICTED: uncharacterized protein At5g50100, mitochondrial [Beta vulgaris subsp. vulgaris]>gi|870859047|gb|KMT10511.1| hypothetical protein BVRB_5g116350 [Beta vulgaris subsp. vulgaris]	731335379	XM_010680396.1	329	7.37e-170	PREDICTED: Beta vulgaris subsp. vulgaris uncharacterized protein At5g50100, mitochondrial (LOC104894211), mRNA	--	--	--	--	Q8W485	604	3.1e-61	Uncharacterized protein At5g50100, mitochondrial OS=Arabidopsis thaliana GN=At5g50100 PE=2 SV=1	PF01209//PF00578	ubiE/COQ5 methyltransferase family//AhpC/TSA family	GO:0055114	oxidation-reduction process	GO:0008168//GO:0016209//GO:0016491	methyltransferase activity//antioxidant activity//oxidoreductase activity	--	--	--	--
Cluster-10319.144476	426.08	0	Inf	1.9e-21	2.15e-18	2390	731343423	XP_010682885.1	1021	1.8e-108	PREDICTED: serine/threonine protein phosphatase 2A 57 kDa regulatory subunit B' theta isoform-like [Beta vulgaris subsp. vulgaris]>gi|731343425|ref|XP_010682886.1| PREDICTED: serine/threonine protein phosphatase 2A 57 kDa regulatory subunit B' theta isoform-like [Beta vulgaris subsp. vulgaris]>gi|870855837|gb|KMT07553.1| hypothetical protein BVRB_6g151640 [Beta vulgaris subsp. vulgaris]	731343424	XM_010684584.1	538	0	PREDICTED: Beta vulgaris subsp. vulgaris serine/threonine protein phosphatase 2A 57 kDa regulatory subunit B' theta isoform-like (LOC104897648), transcript variant X2, mRNA	K11584	PPP2R5	serine/threonine-protein phosphatase 2A regulatory subunit B'	http://www.genome.jp/dbget-bin/www_bget?ko:K11584	Q9LU89	849	2.3e-89	Serine/threonine protein phosphatase 2A 59 kDa regulatory subunit B' eta isoform OS=Arabidopsis thaliana GN=B'ETA PE=2 SV=1	PF01603	Protein phosphatase 2A regulatory B subunit (B56 family)	GO:0007165	signal transduction	GO:0008601	protein phosphatase type 2A regulator activity	GO:0000159	protein phosphatase type 2A complex	--	--
Cluster-10319.92310	499.254	0.283378	10.783	1.9e-21	2.15e-18	232	--	--	--	--	--	--	--	--	--	--	--	--	--	--	--	--	--	--	--	--	--	--	--	--	--	--	--	--
Cluster-10319.96339	0	453.209	-Inf	2.14e-21	2.41e-18	567	731349264	XP_010685905.1	568	1.5e-56	PREDICTED: transcription initiation factor TFIID subunit 15b [Beta vulgaris subsp. vulgaris]>gi|870853509|gb|KMT05390.1| hypothetical protein BVRB_7g175210 [Beta vulgaris subsp. vulgaris]	731349267	XR_791062.1	315	1.91e-162	PREDICTED: Beta vulgaris subsp. vulgaris transcription initiation factor TFIID subunit 15b (LOC104900228), transcript variant X4, misc_RNA	K13098	TLS, FUS	RNA-binding protein FUS	http://www.genome.jp/dbget-bin/www_bget?ko:K13098	Q94KD0	478	5.6e-47	Transcription initiation factor TFIID subunit 15b OS=Arabidopsis thaliana GN=TAF15B PE=1 SV=1	PF00076	RNA recognition motif. (a.k.a. RRM, RBD, or RNP domain)	--	--	GO:0003676	nucleic acid binding	--	--	--	--
Cluster-10319.178707	419.214	0	Inf	2.61e-21	2.92e-18	1322	729330760	XP_010536586.1	1138	2.8e-122	PREDICTED: chaperone protein ClpC1, chloroplastic-like isoform X1 [Tarenaya hassleriana]	731334685	XM_010680043.1	447	0	PREDICTED: Beta vulgaris subsp. vulgaris ATP-dependent Clp protease ATP-binding subunit clpA homolog CD4B, chloroplastic (LOC104893908), mRNA	K03696	clpC	ATP-dependent Clp protease ATP-binding subunit ClpC	http://www.genome.jp/dbget-bin/www_bget?ko:K03696	Q9FI56	1126	9.6e-122	Chaperone protein ClpC1, chloroplastic OS=Arabidopsis thaliana GN=CLPC1 PE=1 SV=1	PF06524//PF07728//PF01637//PF01695//PF02367//PF00004	NOA36 protein//AAA domain (dynein-related subfamily)//Archaeal ATPase//IstB-like ATP binding protein//Threonylcarbamoyl adenosine biosynthesis protein TsaE//ATPase family associated with various cellular activities (AAA)	GO:0002949	tRNA threonylcarbamoyladenosine modification	GO:0016887//GO:0008270//GO:0005524	ATPase activity//zinc ion binding//ATP binding	GO:0005634	nucleus	KOG1051	Chaperone HSP104 and related ATP-dependent Clp proteases
Cluster-10319.103319	0	454.02	-Inf	2.66e-21	2.96e-18	1651	731348680	XP_010685611.1	673	2.9e-68	PREDICTED: leucine-rich repeat-containing protein 49 isoform X1 [Beta vulgaris subsp. vulgaris]>gi|870853230|gb|KMT05111.1| hypothetical protein BVRB_7g172620 [Beta vulgaris subsp. vulgaris]	731348681	XM_010687310.1	182	4.97e-88	PREDICTED: Beta vulgaris subsp. vulgaris leucine-rich repeat-containing protein 49 (LOC104899998), transcript variant X2, mRNA	--	--	--	--	--	--	--	--	PF00560//PF13855//PF06404	Leucine Rich Repeat//Leucine rich repeat//Phytosulfokine precursor protein (PSK)	GO:0040007//GO:0008283//GO:0007165	growth//cell proliferation//signal transduction	GO:0008083//GO:0005515	growth factor activity//protein binding	GO:0005576	extracellular region	KOG0619	FOG: Leucine rich repeat
Cluster-10319.43829	413.633	0	Inf	2.75e-21	3.03e-18	235	596233031	XP_007224317.1	235	2.5e-18	hypothetical protein PRUPE_ppa020340mg, partial [Prunus persica]>gi|462421253|gb|EMJ25516.1| hypothetical protein PRUPE_ppa020340mg, partial [Prunus persica]	--	--	--	--	--	--	--	--	--	Q93Y91	184	2.9e-13	Sugar transport protein 5 OS=Arabidopsis thaliana GN=STP5 PE=2 SV=1	PF00083	Sugar (and other) transporter	GO:0055085	transmembrane transport	GO:0022857	transmembrane transporter activity	GO:0016021	integral component of membrane	--	--
Cluster-10319.98209	0	448.35	-Inf	2.75e-21	3.03e-18	2763	731357528	XP_010690259.1	1773	1.4e-195	PREDICTED: glycerol-3-phosphate acyltransferase 3-like [Beta vulgaris subsp. vulgaris]>gi|731357530|ref|XP_010690260.1| PREDICTED: glycerol-3-phosphate acyltransferase 3-like [Beta vulgaris subsp. vulgaris]>gi|731357532|ref|XP_010690262.1| PREDICTED: glycerol-3-phosphate acyltransferase 3-like [Beta vulgaris subsp. vulgaris]>gi|870849002|gb|KMT01265.1| hypothetical protein BVRB_9g212830 [Beta vul…	731357529	XM_010691958.1	723	0	PREDICTED: Beta vulgaris subsp. vulgaris glycerol-3-phosphate acyltransferase 3-like (LOC104903833), transcript variant X2, mRNA	K13506	GPAT3_4, AGPAT9, AGPAT6	glycerol-3-phosphate O-acyltransferase 3/4	http://www.genome.jp/dbget-bin/www_bget?ko:K13506	Q8C0N2	631	5e-64	Glycerol-3-phosphate acyltransferase 3 OS=Mus musculus GN=Agpat9 PE=1 SV=1	PF01553	Acyltransferase	GO:0008152	metabolic process	GO:0016746	transferase activity, transferring acyl groups	--	--	KOG2898	Predicted phosphate acyltransferase, contains PlsC domain
Cluster-10319.87781	1027.47	3.29135	8.2862	2.89e-21	3.16e-18	2361	731361282	XP_010692270.1	3112	0	PREDICTED: brefeldin A-inhibited guanine nucleotide-exchange protein 2 [Beta vulgaris subsp. vulgaris]>gi|870847762|gb|KMT00110.1| hypothetical protein BVRB_1g019340 [Beta vulgaris subsp. vulgaris]	731361281	XM_010693968.1	1360	0	PREDICTED: Beta vulgaris subsp. vulgaris brefeldin A-inhibited guanine nucleotide-exchange protein 2 (LOC104905422), mRNA	K18442	ARFGEF, BIG	brefeldin A-inhibited guanine nucleotide-exchange protein	http://www.genome.jp/dbget-bin/www_bget?ko:K18442	Q9LZX8	2374	3.3e-266	Brefeldin A-inhibited guanine nucleotide-exchange protein 2 OS=Arabidopsis thaliana GN=BIG2 PE=2 SV=1	--	--	--	--	--	--	--	--	KOG0929	Guanine nucleotide exchange factor
Cluster-10319.82836	0	441.206	-Inf	3.14e-21	3.42e-18	11438	731363023	XP_010693204.1	4184	0	PREDICTED: uncharacterized protein LOC104906183 [Beta vulgaris subsp. vulgaris]	--	--	--	--	--	--	--	--	--	P20825	492	2.7e-47	Retrovirus-related Pol polyprotein from transposon 297 OS=Drosophila melanogaster GN=pol PE=3 SV=1	PF00075//PF06817//PF11365//PF00026//PF00665	RNase H//Reverse transcriptase thumb domain//Protein of unknown function (DUF3166)//Eukaryotic aspartyl protease//Integrase core domain	GO:0015074//GO:0006278//GO:0051252//GO:0010506//GO:0006508	DNA integration//RNA-dependent DNA replication//regulation of RNA metabolic process//regulation of autophagy//proteolysis	GO:0003676//GO:0004523//GO:0003964//GO:0004190	nucleic acid binding//RNA-DNA hybrid ribonuclease activity//RNA-directed DNA polymerase activity//aspartic-type endopeptidase activity	GO:0005615	extracellular space	--	--
Cluster-10319.117945	413.254	0	Inf	3.17e-21	3.43e-18	2116	731335526	XP_010678769.1	994	2.2e-105	PREDICTED: probable inactive poly [ADP-ribose] polymerase SRO5 [Beta vulgaris subsp. vulgaris]>gi|870859128|gb|KMT10592.1| hypothetical protein BVRB_5g117130 [Beta vulgaris subsp. vulgaris]	--	--	--	--	--	--	--	--	--	Q9FJJ3	450	3.7e-43	Probable inactive poly [ADP-ribose] polymerase SRO5 OS=Arabidopsis thaliana GN=SRO5 PE=1 SV=1	PF00644	Poly(ADP-ribose) polymerase catalytic domain	--	--	GO:0003950	NAD+ ADP-ribosyltransferase activity	--	--	--	--
Cluster-10319.136683	518.918	0	Inf	3.94e-21	4.25e-18	5379	870862556	KMT13755.1	5924	0	hypothetical protein BVRB_4g081340 isoform A [Beta vulgaris subsp. vulgaris]	731327837	XM_010676429.1	1828	0	PREDICTED: Beta vulgaris subsp. vulgaris DNA polymerase zeta catalytic subunit (LOC104890826), transcript variant X2, mRNA	K02350	POLZ1, rev3	DNA polymerase zeta	http://www.genome.jp/dbget-bin/www_bget?ko:K02350	Q766Z3	3400	0	DNA polymerase zeta catalytic subunit OS=Arabidopsis thaliana GN=REV3 PE=2 SV=1	PF00136//PF03104	DNA polymerase family B//DNA polymerase family B, exonuclease domain	--	--	GO:0008408//GO:0003677//GO:0000166	3'-5' exonuclease activity//DNA binding//nucleotide binding	--	--	KOG0968	DNA polymerase zeta, catalytic subunit
Cluster-10319.125043	0	438.766	-Inf	4.02e-21	4.31e-18	1943	731348116	XP_010685331.1	1722	7.8e-190	PREDICTED: uncharacterized protein LOC104899768 isoform X1 [Beta vulgaris subsp. vulgaris]	731348119	XM_010687031.1	800	0	PREDICTED: Beta vulgaris subsp. vulgaris uncharacterized LOC104899768 (LOC104899768), transcript variant X3, mRNA	--	--	--	--	--	--	--	--	--	--	--	--	--	--	--	--	--	--
Cluster-10319.131423	407.097	0	Inf	4.19e-21	4.47e-18	1528	731331438	XP_010676662.1	1015	5.9e-108	PREDICTED: uncharacterized protein LOC104892429 isoform X1 [Beta vulgaris subsp. vulgaris]>gi|870860946|gb|KMT12254.1| hypothetical protein BVRB_5g101980 isoform A [Beta vulgaris subsp. vulgaris]	731331437	XM_010678360.1	472	0	PREDICTED: Beta vulgaris subsp. vulgaris uncharacterized LOC104892429 (LOC104892429), transcript variant X1, mRNA	K15622	MLF1	myeloid leukemia factor 1	http://www.genome.jp/dbget-bin/www_bget?ko:K15622	--	--	--	--	PF03379	CcmB protein	GO:0017004//GO:0015886	cytochrome complex assembly//heme transport	GO:0015232	heme transporter activity	GO:0016020	membrane	--	--
Cluster-10319.74272	0	435.224	-Inf	4.23e-21	4.49e-18	2280	731322042	XP_010671674.1	1824	1.4e-201	PREDICTED: serine/threonine-protein phosphatase 4 regulatory subunit 3A-like isoform X1 [Beta vulgaris subsp. vulgaris]>gi|870865158|gb|KMT16225.1| hypothetical protein BVRB_3g053830 [Beta vulgaris subsp. vulgaris]	731322041	XM_010673372.1	651	0	PREDICTED: Beta vulgaris subsp. vulgaris serine/threonine-protein phosphatase 4 regulatory subunit 3A-like (LOC104888409), transcript variant X1, mRNA	K17491	SMEK, PPP4R3	protein phosphatase 4 regulatory subunit 3	http://www.genome.jp/dbget-bin/www_bget?ko:K17491	Q922R5	372	4.5e-34	Serine/threonine-protein phosphatase 4 regulatory subunit 3B OS=Mus musculus GN=Smek2 PE=2 SV=2	--	--	--	--	--	--	--	--	KOG2175	Protein predicted to be involved in carbohydrate metabolism
Cluster-10319.82283	0	433.466	-Inf	4.37e-21	4.61e-18	2990	731321821	XP_010671557.1	2414	6.9e-270	PREDICTED: uncharacterized protein LOC104888319 [Beta vulgaris subsp. vulgaris]>gi|870865046|gb|KMT16113.1| hypothetical protein BVRB_3g052750 [Beta vulgaris subsp. vulgaris]	731321820	XM_010673255.1	808	0	PREDICTED: Beta vulgaris subsp. vulgaris uncharacterized LOC104888319 (LOC104888319), mRNA	--	--	--	--	--	--	--	--	--	--	--	--	--	--	--	--	--	--
Cluster-10319.107768	402.02	0	Inf	4.63e-21	4.87e-18	1085	731341225	XP_010681796.1	920	4.3e-97	PREDICTED: transmembrane emp24 domain-containing protein p24delta3-like [Beta vulgaris subsp. vulgaris]>gi|870856497|gb|KMT08131.1| hypothetical protein BVRB_6g143800 [Beta vulgaris subsp. vulgaris]	731341224	XM_010683494.1	347	6.12e-180	PREDICTED: Beta vulgaris subsp. vulgaris transmembrane emp24 domain-containing protein p24delta3-like (LOC104896720), mRNA	--	--	--	--	Q6IDL4	762	1.3e-79	Transmembrane emp24 domain-containing protein p24delta3 OS=Arabidopsis thaliana GN=At1g09580 PE=1 SV=1	PF01544//PF01105	CorA-like Mg2+ transporter protein//emp24/gp25L/p24 family/GOLD	GO:0030001//GO:0006810//GO:0055085	metal ion transport//transport//transmembrane transport	GO:0046873	metal ion transmembrane transporter activity	GO:0016021//GO:0016020	integral component of membrane//membrane	--	--
Cluster-10319.67885	395.41	0	Inf	5.54e-21	5.79e-18	1156	702238800	XP_010033739.1	1407	1.6e-153	PREDICTED: pyruvate decarboxylase 1 [Eucalyptus grandis]>gi|629123733|gb|KCW88158.1| hypothetical protein EUGRSUZ_A00547 [Eucalyptus grandis]	33149680	AY263388.1	365	0	Dianthus caryophyllus pyruvate decarboxylase mRNA, complete cds	K01568	E4.1.1.1, pdc	pyruvate decarboxylase	http://www.genome.jp/dbget-bin/www_bget?ko:K01568	Q9FFT4	1361	4.7e-149	Pyruvate decarboxylase 2 OS=Arabidopsis thaliana GN=PDC2 PE=2 SV=1	PF00205//PF02775	Thiamine pyrophosphate enzyme, central domain//Thiamine pyrophosphate enzyme, C-terminal TPP binding domain	--	--	GO:0030976//GO:0003824//GO:0000287	thiamine pyrophosphate binding//catalytic activity//magnesium ion binding	--	--	KOG1184	Thiamine pyrophosphate-requiring enzyme
Cluster-10319.30784	398.862	0	Inf	5.57e-21	5.79e-18	1608	731368943	XP_010696399.1	1950	2.3e-216	PREDICTED: importin subunit alpha-2 [Beta vulgaris subsp. vulgaris]>gi|870843882|gb|KMS96970.1| hypothetical protein BVRB_7g179780 [Beta vulgaris subsp. vulgaris]	731368942	XM_010698097.1	821	0	PREDICTED: Beta vulgaris subsp. vulgaris importin subunit alpha-2 (LOC104908926), mRNA	--	--	--	--	F4KF65	1656	4.1e-183	Importin subunit alpha-9 OS=Arabidopsis thaliana GN=IMPA9 PE=3 SV=1	PF00514//PF02985	Armadillo/beta-catenin-like repeat//HEAT repeat	--	--	GO:0005515	protein binding	--	--	KOG0166	Karyopherin (importin) alpha
Cluster-10319.100328	0	426.993	-Inf	5.74e-21	5.94e-18	1613	29170386	AAO65974.1	1441	2.5e-157	putative vacuolar ATPase subunit H protein [Suaeda salsa]>gi|347984617|gb|AEP40377.1| vacuolar proton pump ATPase subunit H [Suaeda corniculata]	29170385	AY225129.1	1285	0	Suaeda maritima subsp. salsa putative vacuolar ATPase subunit H protein mRNA, complete cds	K02144	ATPeV1H	V-type H+-transporting ATPase subunit H	http://www.genome.jp/dbget-bin/www_bget?ko:K02144	Q9LX65	1119	7.6e-121	V-type proton ATPase subunit H OS=Arabidopsis thaliana GN=VHA-H PE=1 SV=1	PF01602//PF00514//PF02985//PF11698	Adaptin N terminal region//Armadillo/beta-catenin-like repeat//HEAT repeat//V-ATPase subunit H	GO:0015991//GO:0016192//GO:0006119//GO:0006886//GO:0015992	ATP hydrolysis coupled proton transport//vesicle-mediated transport//oxidative phosphorylation//intracellular protein transport//proton transport	GO:0046961//GO:0005515//GO:0016820	proton-transporting ATPase activity, rotational mechanism//protein binding//hydrolase activity, acting on acid anhydrides, catalyzing transmembrane movement of substances	GO:0000221//GO:0030117	vacuolar proton-transporting V-type ATPase, V1 domain//membrane coat	KOG2759	Vacuolar H+-ATPase V1 sector, subunit H
Cluster-10319.80202	555.984	0	Inf	6.28e-21	6.43e-18	1098	731323444	XP_010672433.1	1177	6.9e-127	PREDICTED: protein IQ-DOMAIN 14 [Beta vulgaris subsp. vulgaris]>gi|731323446|ref|XP_010672434.1| PREDICTED: protein IQ-DOMAIN 14 [Beta vulgaris subsp. vulgaris]>gi|870864411|gb|KMT15513.1| hypothetical protein BVRB_3g058650 [Beta vulgaris subsp. vulgaris]	731323445	XM_010674132.1	423	0	PREDICTED: Beta vulgaris subsp. vulgaris protein IQ-DOMAIN 14 (LOC104889007), transcript variant X2, mRNA	--	--	--	--	Q8LPG9	525	3.9e-52	Protein IQ-DOMAIN 14 OS=Arabidopsis thaliana GN=IQD14 PE=1 SV=1	--	--	--	--	--	--	--	--	--	--
Cluster-10319.84415	396.558	0	Inf	6.25e-21	6.43e-18	1650	731361679	XP_010692491.1	245	1.2e-18	PREDICTED: uncharacterized protein LOC104905603 [Beta vulgaris subsp. vulgaris]	--	--	--	--	--	--	--	--	--	--	--	--	--	--	--	--	--	--	--	--	--	--	--
Cluster-10319.121478	392.957	0	Inf	6.56e-21	6.69e-18	1205	731367015	XP_010695383.1	1058	4.8e-113	PREDICTED: gamma carbonic anhydrase-like 2, mitochondrial [Beta vulgaris subsp. vulgaris]>gi|870844848|gb|KMS97719.1| hypothetical protein BVRB_5g124630 [Beta vulgaris subsp. vulgaris]	731367014	XM_010697081.1	493	0	PREDICTED: Beta vulgaris subsp. vulgaris gamma carbonic anhydrase-like 2, mitochondrial (LOC104908029), mRNA	--	--	--	--	Q9SMN1	957	3.4e-102	Gamma carbonic anhydrase-like 2, mitochondrial OS=Arabidopsis thaliana GN=GAMMACAL2 PE=1 SV=1	PF00817//PF07959	impB/mucB/samB family//L-fucokinase	GO:0006281	DNA repair	GO:0016772	transferase activity, transferring phosphorus-containing groups	--	--	--	--
Cluster-10319.120204	395.396	0	Inf	6.66e-21	6.76e-18	719	--	--	--	--	--	--	--	--	--	--	--	--	--	--	--	--	--	--	--	--	--	--	--	--	--	--	--	--
Cluster-10319.78612	0	421.191	-Inf	7.25e-21	7.32e-18	1321	731334250	XP_010678126.1	828	2.4e-86	PREDICTED: uncharacterized protein LOC104893692 isoform X1 [Beta vulgaris subsp. vulgaris]	--	--	--	--	--	--	--	--	--	--	--	--	--	PF06480	FtsH Extracellular	--	--	GO:0004222//GO:0005524//GO:0008270	metalloendopeptidase activity//ATP binding//zinc ion binding	GO:0016021	integral component of membrane	--	--
Cluster-10319.81363	392.544	0	Inf	7.45e-21	7.49e-18	2577	731332666	XP_010677331.1	3384	0	PREDICTED: alpha,alpha-trehalose-phosphate synthase [UDP-forming] 5 [Beta vulgaris subsp. vulgaris]>gi|731332668|ref|XP_010677332.1| PREDICTED: alpha,alpha-trehalose-phosphate synthase [UDP-forming] 5 [Beta vulgaris subsp. vulgaris]>gi|870859970|gb|KMT11333.1| hypothetical protein BVRB_5g106660 [Beta vulgaris subsp. vulgaris]	731332667	XM_010679030.1	1492	0	PREDICTED: Beta vulgaris subsp. vulgaris alpha,alpha-trehalose-phosphate synthase [UDP-forming] 5 (LOC104893000), transcript variant X2, mRNA	K16055	TPS	trehalose 6-phosphate synthase/phosphatase	http://www.genome.jp/dbget-bin/www_bget?ko:K16055	O23617	2919	0	Alpha,alpha-trehalose-phosphate synthase [UDP-forming] 5 OS=Arabidopsis thaliana GN=TPS5 PE=1 SV=2	PF02358//PF00982	Trehalose-phosphatase//Glycosyltransferase family 20	GO:0005992	trehalose biosynthetic process	GO:0003824	catalytic activity	--	--	--	--
Cluster-10319.71197	0	422.35	-Inf	7.52e-21	7.52e-18	2194	731360807	XP_010692018.1	1059	6.7e-113	PREDICTED: nucleolin-like [Beta vulgaris subsp. vulgaris]>gi|731360809|ref|XP_010692019.1| PREDICTED: nucleolin-like [Beta vulgaris subsp. vulgaris]>gi|870847552|gb|KMS99899.1| hypothetical protein BVRB_1g017470 [Beta vulgaris subsp. vulgaris]	731360808	XM_010693717.1	584	0	PREDICTED: Beta vulgaris subsp. vulgaris nucleolin-like (LOC104905246), transcript variant X2, mRNA	--	--	--	--	Q7TP47	210	2.6e-15	Heterogeneous nuclear ribonucleoprotein Q OS=Rattus norvegicus GN=Syncrip PE=2 SV=1	PF00076//PF02724//PF16367//PF08777	RNA recognition motif. (a.k.a. RRM, RBD, or RNP domain)//CDC45-like protein//RNA recognition motif//RNA binding motif	GO:0006270	DNA replication initiation	GO:0003723//GO:0003676	RNA binding//nucleic acid binding	--	--	--	--
Cluster-10319.102170	0.34022	493.503	-10.502	7.74e-21	7.7e-18	1880	731359941	XP_010691547.1	1904	5.9e-211	PREDICTED: magnesium transporter MRS2-3 [Beta vulgaris subsp. vulgaris]>gi|870848729|gb|KMT01018.1| hypothetical protein BVRB_9g222800 [Beta vulgaris subsp. vulgaris]	731359940	XM_010693245.1	780	0	PREDICTED: Beta vulgaris subsp. vulgaris magnesium transporter MRS2-3 (LOC104904848), mRNA	--	--	--	--	Q9LJN2	1312	3.7e-143	Magnesium transporter MRS2-3 OS=Arabidopsis thaliana GN=MRS2-3 PE=2 SV=1	PF01544	CorA-like Mg2+ transporter protein	GO:0030001//GO:0055085	metal ion transport//transmembrane transport	GO:0046873	metal ion transmembrane transporter activity	GO:0016020	membrane	--	--
Cluster-10319.118985	387.52	0	Inf	8.28e-21	8.19e-18	3105	731349841	XP_010686206.1	2115	3.3e-235	PREDICTED: SCAR-like protein 2 isoform X2 [Beta vulgaris subsp. vulgaris]	731349838	XM_010687903.1	489	0	PREDICTED: Beta vulgaris subsp. vulgaris SCAR-like protein 2 (LOC104900487), transcript variant X1, mRNA	--	--	--	--	Q9LP46	301	1e-25	Protein SCAR3 OS=Arabidopsis thaliana GN=SCAR3 PE=1 SV=1	PF03117	UL49 family	GO:0016032	viral process	--	--	GO:0019033	viral tegument	--	--
Cluster-10319.120999	0	414.515	-Inf	8.31e-21	8.19e-18	1759	731321959	XP_010671629.1	1061	3.1e-113	PREDICTED: beta-carotene 3-hydroxylase, chloroplastic [Beta vulgaris subsp. vulgaris]>gi|870865113|gb|KMT16180.1| hypothetical protein BVRB_3g053400 [Beta vulgaris subsp. vulgaris]	731321958	XM_010673327.1	337	3.63e-174	PREDICTED: Beta vulgaris subsp. vulgaris beta-carotene 3-hydroxylase, chloroplastic (LOC104888376), mRNA	K15746	crtZ	beta-carotene 3-hydroxylase	http://www.genome.jp/dbget-bin/www_bget?ko:K15746	O49814	841	1.4e-88	Beta-carotene hydroxylase 2, chloroplastic (Fragment) OS=Capsicum annuum GN=CA2 PE=2 SV=1	PF04116	Fatty acid hydroxylase superfamily	GO:0006633//GO:0055114	fatty acid biosynthetic process//oxidation-reduction process	GO:0005506//GO:0016491	iron ion binding//oxidoreductase activity	--	--	--	--
Cluster-10319.58172	386.043	0	Inf	9.15e-21	8.97e-18	1259	674937796	CDX95731.1	143	6.3e-07	BnaC03g26120D [Brassica napus]	--	--	--	--	--	--	--	--	--	--	--	--	--	PF13417//PF02798	Glutathione S-transferase, N-terminal domain//Glutathione S-transferase, N-terminal domain	--	--	GO:0005515	protein binding	--	--	--	--
Cluster-10319.147828	0	416.413	-Inf	9.37e-21	9.1e-18	2850	731360897	XP_010692064.1	2929	0	PREDICTED: S-adenosyl-L-methionine-dependent tRNA 4-demethylwyosine synthase [Beta vulgaris subsp. vulgaris]>gi|870847597|gb|KMS99944.1| hypothetical protein BVRB_1g017890 [Beta vulgaris subsp. vulgaris]	731360896	XM_010693762.1	1079	0	PREDICTED: Beta vulgaris subsp. vulgaris S-adenosyl-L-methionine-dependent tRNA 4-demethylwyosine synthase (LOC104905281), mRNA	K15449	TYW1	tRNA wybutosine-synthesizing protein 1	http://www.genome.jp/dbget-bin/www_bget?ko:K15449	Q8RXN5	2344	1.2e-262	S-adenosyl-L-methionine-dependent tRNA 4-demethylwyosine synthase OS=Arabidopsis thaliana GN=TYW1 PE=2 SV=1	PF04055//PF00258	Radical SAM superfamily//Flavodoxin	--	--	GO:0010181//GO:0051536//GO:0003824	FMN binding//iron-sulfur cluster binding//catalytic activity	--	--	KOG1160	Fe-S oxidoreductase
Cluster-10319.151515	384.081	0	Inf	9.34e-21	9.1e-18	1432	731311140	XP_010691470.1	695	7e-71	PREDICTED: GRF1-interacting factor 2 isoform X1 [Beta vulgaris subsp. vulgaris]>gi|870869489|gb|KMT20234.1| hypothetical protein BVRB_1g002380 [Beta vulgaris subsp. vulgaris]	731311139	XM_010693168.1	272	4e-138	PREDICTED: Beta vulgaris subsp. vulgaris GRF1-interacting factor 2 (LOC104904759), transcript variant X1, mRNA	--	--	--	--	Q93VH6	329	2.7e-29	GRF1-interacting factor 3 OS=Arabidopsis thaliana GN=GIF3 PE=1 SV=1	PF05843//PF01080//PF00159//PF02932//PF03153//PF09606//PF06391//PF04004	Suppressor of forked protein (Suf)//Presenilin//Pancreatic hormone peptide//Neurotransmitter-gated ion-channel transmembrane region//Transcription factor IIA, alpha/beta subunit//ARC105 or Med15 subunit of Mediator complex non-fungal//CDK-activating kinase assembly factor MAT1//Leo1-like protein	GO:0007165//GO:0006811//GO:0006368//GO:0016570//GO:0006357//GO:0007049//GO:0006367//GO:0006397	signal transduction//ion transport//transcription elongation from RNA polymerase II promoter//histone modification//regulation of transcription from RNA polymerase II promoter//cell cycle//transcription initiation from RNA polymerase II promoter//mRNA processing	GO:0005179//GO:0004190//GO:0001104	hormone activity//aspartic-type endopeptidase activity//RNA polymerase II transcription cofactor activity	GO:0016021//GO:0005576//GO:0016592//GO:0016593//GO:0005634//GO:0005672//GO:0016020	integral component of membrane//extracellular region//mediator complex//Cdc73/Paf1 complex//nucleus//transcription factor TFIIA complex//membrane	--	--
Cluster-10319.57476	0	415.103	-Inf	9.96e-21	9.63e-18	305	870859396	KMT10845.1	148	4e-08	hypothetical protein BVRB_5g113480 isoform C [Beta vulgaris subsp. vulgaris]	731334721	XM_010680062.1	42	5.6e-11	PREDICTED: Beta vulgaris subsp. vulgaris truncated transcription factor CAULIFLOWER A (LOC104893925), mRNA	--	--	--	--	--	--	--	--	--	--	--	--	--	--	--	--	--	--
Cluster-10319.83642	0	408.629	-Inf	1.06e-20	1.02e-17	2942	731323727	XP_010672588.1	2652	1.7e-297	PREDICTED: YTH domain-containing family protein 1-like isoform X1 [Beta vulgaris subsp. vulgaris]	731323728	XM_010674288.1	1003	0	PREDICTED: Beta vulgaris subsp. vulgaris YTH domain-containing family protein 1-like (LOC104889138), transcript variant X2, mRNA	--	--	--	--	Q91YT7	501	6.3e-49	YTH domain-containing family protein 2 OS=Mus musculus GN=Ythdf2 PE=2 SV=1	--	--	--	--	--	--	--	--	--	--
Cluster-10319.63139	0	408.524	-Inf	1.13e-20	1.09e-17	2743	225428782	XP_002285205.1	2499	8.8e-280	PREDICTED: zinc-binding alcohol dehydrogenase domain-containing protein 2 [Vitis vinifera]>gi|297741296|emb|CBI32427.3| unnamed protein product [Vitis vinifera]	731358970	XM_010692734.1	957	0	PREDICTED: Beta vulgaris subsp. vulgaris zinc-binding alcohol dehydrogenase domain-containing protein 2 (LOC104904478), mRNA	K07119	K07119	uncharacterized protein	http://www.genome.jp/dbget-bin/www_bget?ko:K07119	Q8BGC4	729	2.2e-75	Zinc-binding alcohol dehydrogenase domain-containing protein 2 OS=Mus musculus GN=Zadh2 PE=1 SV=1	PF02254//PF00106//PF00107//PF08240//PF01370	TrkA-N domain//short chain dehydrogenase//Zinc-binding dehydrogenase//Alcohol dehydrogenase GroES-like domain//NAD dependent epimerase/dehydratase family	GO:0055114//GO:0008152//GO:0006813	oxidation-reduction process//metabolic process//potassium ion transport	GO:0016491//GO:0050662//GO:0008270//GO:0003824//GO:0000166	oxidoreductase activity//coenzyme binding//zinc ion binding//catalytic activity//nucleotide binding	--	--	KOG1196	Predicted NAD-dependent oxidoreductase
Cluster-10319.107609	0	410.292	-Inf	1.14e-20	1.09e-17	3370	731314094	XP_010684198.1	3378	0	PREDICTED: uncharacterized protein LOC104898785 isoform X1 [Beta vulgaris subsp. vulgaris]>gi|870868484|gb|KMT19309.1| hypothetical protein BVRB_1g013150 [Beta vulgaris subsp. vulgaris]	731314093	XM_010685896.1	1449	0	PREDICTED: Beta vulgaris subsp. vulgaris uncharacterized LOC104898785 (LOC104898785), transcript variant X1, mRNA	--	--	--	--	Q3U213	367	2.5e-33	Protein SERAC1 OS=Mus musculus GN=Serac1 PE=2 SV=1	PF08328//PF03357//PF07819	Adenylosuccinate lyase C-terminal//Snf7//PGAP1-like protein	GO:0006531//GO:0006188//GO:0007034//GO:0006522//GO:0006886//GO:0006144//GO:0006505//GO:0009152	aspartate metabolic process//IMP biosynthetic process//vacuolar transport//alanine metabolic process//intracellular protein transport//purine nucleobase metabolic process//GPI anchor metabolic process//purine ribonucleotide biosynthetic process	GO:0016788//GO:0004018	hydrolase activity, acting on ester bonds//N6-(1,2-dicarboxyethyl)AMP AMP-lyase (fumarate-forming) activity	--	--	KOG2029	Uncharacterized conserved protein
Cluster-10319.73478	2.88544	860.603	-8.2204	1.16e-20	1.1e-17	1313	731364185	XP_010693836.1	951	1.3e-100	PREDICTED: BI1-like protein [Beta vulgaris subsp. vulgaris]>gi|870846198|gb|KMS98793.1| hypothetical protein BVRB_3g068690 [Beta vulgaris subsp. vulgaris]	566185029	XM_002312693.2	51	2.61e-15	Populus trichocarpa hypothetical protein (POPTR_0008s20370g) mRNA, complete cds	K06890	K06890	uncharacterized protein	http://www.genome.jp/dbget-bin/www_bget?ko:K06890	Q94A20	741	4.2e-77	BI1-like protein OS=Arabidopsis thaliana GN=At4g15470 PE=2 SV=1	--	--	--	--	--	--	--	--	KOG2322	N-methyl-D-aspartate receptor glutamate-binding subunit
Cluster-10319.107117	377.134	0	Inf	1.29e-20	1.22e-17	2860	731325354	XP_010673472.1	563	2.8e-55	PREDICTED: peptidyl-tRNA hydrolase, mitochondrial isoform X1 [Beta vulgaris subsp. vulgaris]>gi|870863151|gb|KMT14315.1| hypothetical protein BVRB_4g071000 [Beta vulgaris subsp. vulgaris]	731325353	XM_010675170.1	212	1.83e-104	PREDICTED: Beta vulgaris subsp. vulgaris peptidyl-tRNA hydrolase, mitochondrial (LOC104889843), transcript variant X1, mRNA	K01056	PTH1, pth, spoVC	peptidyl-tRNA hydrolase, PTH1 family	http://www.genome.jp/dbget-bin/www_bget?ko:K01056	Q6NLS8	493	5.2e-48	Peptidyl-tRNA hydrolase, mitochondrial OS=Arabidopsis thaliana GN=At5g19830 PE=2 SV=1	PF01195	Peptidyl-tRNA hydrolase	--	--	GO:0004045	aminoacyl-tRNA hydrolase activity	--	--	--	--
Cluster-10319.58063	375.114	0	Inf	1.32e-20	1.24e-17	1549	731329583	XP_010675672.1	1224	3.5e-132	PREDICTED: vacuolar protein sorting-associated protein 22 homolog 1 [Beta vulgaris subsp. vulgaris]>gi|870861414|gb|KMT12686.1| hypothetical protein BVRB_4g087840 [Beta vulgaris subsp. vulgaris]	731329582	XM_010677370.1	514	0	PREDICTED: Beta vulgaris subsp. vulgaris vacuolar protein sorting-associated protein 22 homolog 1 (LOC104891647), mRNA	K12188	SNF8, EAP30	ESCRT-II complex subunit VPS22	http://www.genome.jp/dbget-bin/www_bget?ko:K12188	Q5M759	1096	3.4e-118	Vacuolar protein sorting-associated protein 22 homolog 1 OS=Arabidopsis thaliana GN=VP22-1 PE=2 SV=2	PF02601//PF02975	Exonuclease VII, large subunit//Methylamine dehydrogenase, L chain	GO:0006308//GO:0055114//GO:0009308	DNA catabolic process//oxidation-reduction process//amine metabolic process	GO:0016638//GO:0008855	oxidoreductase activity, acting on the CH-NH2 group of donors//exodeoxyribonuclease VII activity	GO:0042597//GO:0009318	periplasmic space//exodeoxyribonuclease VII complex	KOG3341	RNA polymerase II transcription factor complex subunit
Cluster-10319.112650	0	401.005	-Inf	1.44e-20	1.35e-17	759	--	--	--	--	--	--	--	--	--	--	--	--	--	--	--	--	--	--	--	--	--	--	--	--	--	--	--	--
Cluster-10319.130004	423.815	0	Inf	1.47e-20	1.37e-17	2047	731358994	XP_010691048.1	737	1.4e-75	PREDICTED: nucleomorphin isoform X1 [Beta vulgaris subsp. vulgaris]>gi|870848299|gb|KMT00588.1| hypothetical protein BVRB_9g218860 [Beta vulgaris subsp. vulgaris]	731358995	XM_010692747.1	231	3.57e-115	PREDICTED: Beta vulgaris subsp. vulgaris nucleomorphin (LOC104904487), transcript variant X2, mRNA	--	--	--	--	B7IFB5	207	5.4e-15	30S ribosomal protein S15 OS=Thermosipho africanus (strain TCF52B) GN=rpsO PE=3 SV=1	PF00312	Ribosomal protein S15	GO:0042254//GO:0006412	ribosome biogenesis//translation	GO:0003735	structural constituent of ribosome	GO:0005840//GO:0005622	ribosome//intracellular	KOG2815	Mitochondrial/choloroplast ribosomal protein S15
Cluster-10319.99723	1189.14	0	Inf	1.48e-20	1.38e-17	1992	731312778	XP_010676362.1	2247	1.1e-250	PREDICTED: uncharacterized protein LOC104892205 [Beta vulgaris subsp. vulgaris]>gi|731312780|ref|XP_010676371.1| PREDICTED: uncharacterized protein LOC104892205 [Beta vulgaris subsp. vulgaris]>gi|870869067|gb|KMT19853.1| hypothetical protein BVRB_1g009020 [Beta vulgaris subsp. vulgaris]	731312779	XM_010678069.1	711	0	PREDICTED: Beta vulgaris subsp. vulgaris uncharacterized LOC104892205 (LOC104892205), transcript variant X2, mRNA	--	--	--	--	Q91YK0	166	3e-10	Leucine-rich repeat-containing protein 49 OS=Mus musculus GN=Lrrc49 PE=1 SV=1	PF00560//PF13855	Leucine Rich Repeat//Leucine rich repeat	--	--	GO:0005515	protein binding	--	--	KOG0531	Protein phosphatase 1, regulatory subunit, and related proteins
Cluster-10319.115562	0	399.441	-Inf	1.58e-20	1.46e-17	1392	--	--	--	--	--	--	--	--	--	--	--	--	--	--	--	--	--	--	--	--	--	--	--	--	--	--	--	--
Cluster-10319.141751	373.193	0	Inf	1.6e-20	1.47e-17	1807	731369435	XP_010696551.1	1662	6.6e-183	PREDICTED: probable protein phosphatase 2C 50 [Beta vulgaris subsp. vulgaris]	731369434	XM_010698249.1	718	0	PREDICTED: Beta vulgaris subsp. vulgaris probable protein phosphatase 2C 50 (LOC104909063), mRNA	K14497	PP2C	protein phosphatase 2C	http://www.genome.jp/dbget-bin/www_bget?ko:K14497	Q9CAJ0	1058	1e-113	Protein phosphatase 2C 16 OS=Arabidopsis thaliana GN=HAB1 PE=1 SV=1	PF00481	Protein phosphatase 2C	--	--	GO:0003824	catalytic activity	--	--	--	--
Cluster-10319.73974	371.101	0	Inf	1.62e-20	1.48e-17	2406	731354874	XP_010688837.1	2320	4.4e-259	PREDICTED: probable polyamine oxidase 2 [Beta vulgaris subsp. vulgaris]>gi|870850315|gb|KMT02426.1| hypothetical protein BVRB_9g203800 [Beta vulgaris subsp. vulgaris]	731354873	XM_010690535.1	1002	0	PREDICTED: Beta vulgaris subsp. vulgaris probable polyamine oxidase 2 (LOC104902678), mRNA	K17839	PAO4, PAO3, PAO2	polyamine oxidase	http://www.genome.jp/dbget-bin/www_bget?ko:K17839	Q9SKX5	2068	1e-230	Probable polyamine oxidase 2 OS=Arabidopsis thaliana GN=PAO2 PE=2 SV=1	PF01134//PF01266//PF01593//PF12831//PF00070//PF05834//PF01494//PF07992	Glucose inhibited division protein A//FAD dependent oxidoreductase//Flavin containing amine oxidoreductase//FAD dependent oxidoreductase//Pyridine nucleotide-disulphide oxidoreductase//Lycopene cyclase protein//FAD binding domain//Pyridine nucleotide-disulphide oxidoreductase	GO:0008033//GO:0055114//GO:0016117	tRNA processing//oxidation-reduction process//carotenoid biosynthetic process	GO:0016705//GO:0016491//GO:0050660//GO:0071949	oxidoreductase activity, acting on paired donors, with incorporation or reduction of molecular oxygen//oxidoreductase activity//flavin adenine dinucleotide binding//FAD binding	--	--	KOG0029	Amine oxidase
Cluster-10319.116155	371.228	0	Inf	1.63e-20	1.49e-17	5977	731331592	XP_010676739.1	2357	5.6e-263	PREDICTED: uncharacterized protein LOC104892490 isoform X1 [Beta vulgaris subsp. vulgaris]	731331595	XM_010678439.1	708	0	PREDICTED: Beta vulgaris subsp. vulgaris uncharacterized LOC104892490 (LOC104892490), transcript variant X3, mRNA	K06100	SYMPK	symplekin	http://www.genome.jp/dbget-bin/www_bget?ko:K06100	Q7ZYV9	360	2.9e-32	Symplekin OS=Xenopus laevis GN=sympk PE=1 SV=1	PF06305//PF02985//PF12409	Protein of unknown function (DUF1049)//HEAT repeat//P5-type ATPase cation transporter	GO:0006812	cation transport	GO:0005515//GO:0016887	protein binding//ATPase activity	GO:0016021//GO:0005887	integral component of membrane//integral component of plasma membrane	KOG1895	mRNA cleavage and polyadenylation factor II complex, subunit PTA1
Cluster-10319.125602	0	400.495	-Inf	1.75e-20	1.59e-17	2586	731355586	XP_010689220.1	1638	5.7e-180	PREDICTED: asparagine--tRNA ligase, chloroplastic/mitochondrial [Beta vulgaris subsp. vulgaris]>gi|870850152|gb|KMT02290.1| hypothetical protein BVRB_9g206080 [Beta vulgaris subsp. vulgaris]	731355585	XM_010690918.1	637	0	PREDICTED: Beta vulgaris subsp. vulgaris asparagine--tRNA ligase, chloroplastic/mitochondrial (LOC104902962), mRNA	K01893	NARS, asnS	asparaginyl-tRNA synthetase	http://www.genome.jp/dbget-bin/www_bget?ko:K01893	O48593	1381	5e-151	Asparagine--tRNA ligase, chloroplastic/mitochondrial OS=Arabidopsis thaliana GN=SYNO PE=2 SV=3	PF01409//PF00152//PF01336//PF08992	tRNA synthetases class II core domain (F)//tRNA synthetases class II (D, K and N)//OB-fold nucleic acid binding domain//Quinohemoprotein amine dehydrogenase, gamma subunit	GO:0006418//GO:0055114//GO:0043039	tRNA aminoacylation for protein translation//oxidation-reduction process//tRNA aminoacylation	GO:0003676//GO:0000166//GO:0004812//GO:0005524//GO:0000049//GO:0016638	nucleic acid binding//nucleotide binding//aminoacyl-tRNA ligase activity//ATP binding//tRNA binding//oxidoreductase activity, acting on the CH-NH2 group of donors	GO:0005737	cytoplasm	KOG0554	Asparaginyl-tRNA synthetase (mitochondrial)
Cluster-10319.158706	380.856	0	Inf	1.98e-20	1.79e-17	1105	731366485	XP_010695096.1	776	2.2e-80	PREDICTED: nudix hydrolase 26, chloroplastic-like [Beta vulgaris subsp. vulgaris]	--	--	--	--	--	--	--	--	--	Q9CAF2	653	5.6e-67	Nudix hydrolase 26, chloroplastic OS=Arabidopsis thaliana GN=NUDT26 PE=1 SV=1	PF00293	NUDIX domain	--	--	GO:0016787	hydrolase activity	--	--	--	--
Cluster-10319.104555	364.057	0	Inf	2.28e-20	2.05e-17	1099	--	--	--	--	--	--	--	--	--	--	--	--	--	--	--	--	--	--	--	--	--	--	--	--	--	--	--	--
Cluster-10319.131481	363.901	0	Inf	2.34e-20	2.09e-17	2878	731367168	XP_010695461.1	2148	4.6e-239	PREDICTED: SNF2 domain-containing protein CLASSY 4-like [Beta vulgaris subsp. vulgaris]	321262385	XM_003195864.1	38	9.79e-08	Cryptococcus gattii WM276 RNA helicase; Ski2p, partial mRNA	K10875	RAD54L, RAD54	DNA repair and recombination protein RAD54 and RAD54-like protein	http://www.genome.jp/dbget-bin/www_bget?ko:K10875	F4I8S3	1338	5.4e-146	SNF2 domain-containing protein CLASSY 3 OS=Arabidopsis thaliana GN=CLSY3 PE=1 SV=1	PF00270//PF01695//PF02724//PF04851//PF00176	DEAD/DEAH box helicase//IstB-like ATP binding protein//CDC45-like protein//Type III restriction enzyme, res subunit//SNF2 family N-terminal domain	GO:0006270	DNA replication initiation	GO:0003677//GO:0016787//GO:0003676//GO:0005524	DNA binding//hydrolase activity//nucleic acid binding//ATP binding	--	--	KOG0390	DNA repair protein, SNF2 family
Cluster-10319.78365	0	389.518	-Inf	2.4e-20	2.14e-17	2643	731325618	XP_010673607.1	2831	0	PREDICTED: outer envelope protein 80, chloroplastic isoform X1 [Beta vulgaris subsp. vulgaris]>gi|870863297|gb|KMT14461.1| hypothetical protein BVRB_4g072360 [Beta vulgaris subsp. vulgaris]	731325617	XM_010675305.1	1283	0	PREDICTED: Beta vulgaris subsp. vulgaris outer envelope protein 80, chloroplastic (LOC104889962), transcript variant X1, mRNA	K07277	SAM50, TOB55, bamA	outer membrane protein insertion porin family	http://www.genome.jp/dbget-bin/www_bget?ko:K07277	Q9C5J8	2275	1.1e-254	Outer envelope protein 80, chloroplastic OS=Arabidopsis thaliana GN=OEP80 PE=2 SV=1	PF07244//PF08476//PF01103	Surface antigen variable number repeat//Viral D10 N-terminal//Surface antigen	--	--	GO:0016791	phosphatase activity	GO:0019867	outer membrane	--	--
Cluster-10319.105116	0	387.086	-Inf	2.6e-20	2.31e-17	1597	731322972	XP_010672183.1	949	2.8e-100	PREDICTED: hemK methyltransferase family member 2 [Beta vulgaris subsp. vulgaris]>gi|731322974|ref|XP_010672184.1| PREDICTED: hemK methyltransferase family member 2 [Beta vulgaris subsp. vulgaris]>gi|870864641|gb|KMT15736.1| hypothetical protein BVRB_3g057140 [Beta vulgaris subsp. vulgaris]	731322973	XM_010673882.1	359	0	PREDICTED: Beta vulgaris subsp. vulgaris hemK methyltransferase family member 2 (LOC104888799), transcript variant X2, mRNA	K19589	N6AMT1	release factor glutamine methyltransferase	http://www.genome.jp/dbget-bin/www_bget?ko:K19589	Q9Y5N5	315	1.3e-27	HemK methyltransferase family member 2 OS=Homo sapiens GN=N6AMT1 PE=1 SV=3	PF02384//PF05175//PF01135//PF08241//PF02390	N-6 DNA Methylase//Methyltransferase small domain//Protein-L-isoaspartate(D-aspartate) O-methyltransferase (PCMT)//Methyltransferase domain//Putative methyltransferase	GO:0006464//GO:0009451//GO:0008033//GO:0006306//GO:0006479//GO:0006400//GO:0046500//GO:0008152	cellular protein modification process//RNA modification//tRNA processing//DNA methylation//protein methylation//tRNA modification//S-adenosylmethionine metabolic process//metabolic process	GO:0008170//GO:0008168//GO:0004719//GO:0003677//GO:0008176	N-methyltransferase activity//methyltransferase activity//protein-L-isoaspartate (D-aspartate) O-methyltransferase activity//DNA binding//tRNA (guanine-N7-)-methyltransferase activity	--	--	KOG3191	Predicted N6-DNA-methyltransferase
Cluster-10319.110455	661.59	1.79528	8.5256	2.62e-20	2.32e-17	1355	731325784	XP_010673688.1	769	1.7e-79	PREDICTED: RNA-binding protein 8A [Beta vulgaris subsp. vulgaris]>gi|30524687|emb|CAC85245.1| salt tolerance protein 4 [Beta vulgaris]>gi|870863380|gb|KMT14544.1| hypothetical protein BVRB_4g073140 [Beta vulgaris subsp. vulgaris]	698487726	XM_009792192.1	114	2.57e-50	PREDICTED: Nicotiana sylvestris RNA-binding protein 8A-like (LOC104237955), mRNA	K12876	RBM8A, Y14	RNA-binding protein 8A	http://www.genome.jp/dbget-bin/www_bget?ko:K12876	Q28BZ1	387	4.8e-36	RNA-binding protein 8A OS=Xenopus tropicalis GN=rbm8a PE=2 SV=1	PF00076//PF08777	RNA recognition motif. (a.k.a. RRM, RBD, or RNP domain)//RNA binding motif	GO:0006396	RNA processing	GO:0003723//GO:0003676//GO:0000166	RNA binding//nucleic acid binding//nucleotide binding	GO:0005737//GO:0005634	cytoplasm//nucleus	KOG0130	RNA-binding protein RBM8/Tsunagi (RRM superfamily)
Cluster-10319.78710	419.018	0.299214	10.452	2.74e-20	2.41e-17	567	--	--	--	--	--	--	--	--	--	--	--	--	--	--	--	--	--	--	PF00335	Tetraspanin family	--	--	--	--	GO:0016021	integral component of membrane	--	--
Cluster-10319.58751	0.333685	452.303	-10.405	2.89e-20	2.53e-17	1142	731323870	XP_010672666.1	948	2.6e-100	PREDICTED: zinc finger CCCH domain-containing protein 14-like [Beta vulgaris subsp. vulgaris]>gi|870864205|gb|KMT15325.1| hypothetical protein BVRB_3g060310 [Beta vulgaris subsp. vulgaris]	658055177	XM_008365120.1	66	1.04e-23	PREDICTED: Malus x domestica zinc finger CCCH domain-containing protein 14-like (LOC103427049), mRNA	--	--	--	--	Q7XPK1	693	1.3e-71	Zinc finger CCCH domain-containing protein 31 OS=Oryza sativa subsp. japonica GN=Os04g0665700 PE=2 SV=1	PF00642//PF08352//PF13014//PF00013	Zinc finger C-x8-C-x5-C-x3-H type (and similar)//Oligopeptide/dipeptide transporter, C-terminal region//KH domain//KH domain	GO:0015833	peptide transport	GO:0000166//GO:0005524//GO:0046872//GO:0003723	nucleotide binding//ATP binding//metal ion binding//RNA binding	--	--	--	--
Cluster-10319.88641	360.313	0	Inf	2.91e-20	2.54e-17	871	--	--	--	--	--	--	--	--	--	--	--	--	--	--	--	--	--	--	--	--	--	--	--	--	--	--	--	--
Cluster-10319.112421	743.177	2.39371	8.2783	3.11e-20	2.71e-17	1959	731377243	XP_010667818.1	1045	2.5e-111	PREDICTED: ribonuclease H2 subunit A [Beta vulgaris subsp. vulgaris]>gi|870841283|gb|KMS95104.1| hypothetical protein BVRB_012480 isoform A [Beta vulgaris subsp. vulgaris]	731377242	XM_010669516.1	458	0	PREDICTED: Beta vulgaris subsp. vulgaris ribonuclease H2 subunit A (LOC104884822), mRNA	K10743	RNASEH2A	ribonuclease H2 subunit A	http://www.genome.jp/dbget-bin/www_bget?ko:K10743	Q9SEZ6	897	5.1e-95	Ribonuclease H2 subunit A OS=Arabidopsis thaliana GN=At2g25100 PE=2 SV=2	--	--	--	--	--	--	--	--	KOG2299	Ribonuclease HI
Cluster-10319.87389	0	384.303	-Inf	3.19e-20	2.76e-17	1008	870847884	KMT00232.1	313	9.7e-27	hypothetical protein BVRB_1g020450 [Beta vulgaris subsp. vulgaris]	--	--	--	--	--	--	--	--	--	Q7XA39	168	8.9e-11	Putative disease resistance protein RGA4 OS=Solanum bulbocastanum GN=RGA4 PE=2 SV=1	PF13855	Leucine rich repeat	--	--	GO:0005515	protein binding	--	--	--	--
Cluster-10319.82172	0	1373.21	-Inf	3.24e-20	2.79e-17	230	--	--	--	--	--	--	--	--	--	--	--	--	--	--	--	--	--	--	--	--	--	--	--	--	--	--	--	--
Cluster-10319.123777	356.658	0	Inf	3.25e-20	2.79e-17	2968	731350645	XP_010686609.1	842	1.3e-87	PREDICTED: phosphoglycolate phosphatase 2 [Beta vulgaris subsp. vulgaris]>gi|870852425|gb|KMT04354.1| hypothetical protein BVRB_8g184280 [Beta vulgaris subsp. vulgaris]	731350644	XM_010688307.1	320	1.74e-164	PREDICTED: Beta vulgaris subsp. vulgaris phosphoglycolate phosphatase 2 (LOC104900789), mRNA	K19269	PGP, PGLP	phosphoglycolate phosphatase	http://www.genome.jp/dbget-bin/www_bget?ko:K19269	Q8GWU0	697	1.2e-71	Phosphoglycolate phosphatase 2 OS=Arabidopsis thaliana GN=PGLP2 PE=1 SV=1	PF03767	HAD superfamily, subfamily IIIB (Acid phosphatase)	GO:0006771//GO:0019497	riboflavin metabolic process//hexachlorocyclohexane metabolic process	GO:0003993	acid phosphatase activity	--	--	KOG2882	p-Nitrophenyl phosphatase
Cluster-10319.131893	1017.51	5.04568	7.6558	3.42e-20	2.92e-17	1981	731355036	XP_010688926.1	1937	9.3e-215	PREDICTED: protein disulfide isomerase-like 2-3 [Beta vulgaris subsp. vulgaris]>gi|870850379|gb|KMT02490.1| hypothetical protein BVRB_9g204360 [Beta vulgaris subsp. vulgaris]	731355035	XM_010690624.1	816	0	PREDICTED: Beta vulgaris subsp. vulgaris protein disulfide isomerase-like 2-3 (LOC104902730), mRNA	K09584	PDIA6, TXNDC7	protein disulfide-isomerase A6	http://www.genome.jp/dbget-bin/www_bget?ko:K09584	Q67UF5	1700	4e-188	Protein disulfide isomerase-like 2-3 OS=Oryza sativa subsp. japonica GN=PDIL2-3 PE=2 SV=1	PF00085//PF08534//PF00462//PF00578//PF07912	Thioredoxin//Redoxin//Glutaredoxin//AhpC/TSA family//ERp29, N-terminal domain	GO:0006118//GO:0045454//GO:0055114//GO:0009306	obsolete electron transport//cell redox homeostasis//oxidation-reduction process//protein secretion	GO:0009055//GO:0015035//GO:0016209//GO:0016491	electron carrier activity//protein disulfide oxidoreductase activity//antioxidant activity//oxidoreductase activity	GO:0005788	endoplasmic reticulum lumen	KOG0191	Thioredoxin/protein disulfide isomerase
Cluster-10319.137600	732.886	2.39371	8.2582	3.73e-20	3.16e-17	2297	731357607	XP_010690301.1	2627	1.1e-294	PREDICTED: F-box/LRR-repeat protein 10 [Beta vulgaris subsp. vulgaris]>gi|731357609|ref|XP_010690302.1| PREDICTED: F-box/LRR-repeat protein 10 [Beta vulgaris subsp. vulgaris]>gi|870849060|gb|KMT01323.1| hypothetical protein BVRB_9g213390 [Beta vulgaris subsp. vulgaris]	731357608	XM_010692000.1	1054	0	PREDICTED: Beta vulgaris subsp. vulgaris F-box/LRR-repeat protein 10 (LOC104903874), transcript variant X2, mRNA	--	--	--	--	Q9SDA8	1516	9.9e-167	F-box/LRR-repeat protein 10 OS=Arabidopsis thaliana GN=FBL10 PE=2 SV=1	PF00830//PF09281	Ribosomal L28 family//Taq polymerase, exonuclease	GO:0006260//GO:0042254//GO:0006281	DNA replication//ribosome biogenesis//DNA repair	GO:0001882//GO:0003735//GO:0003887	nucleoside binding//structural constituent of ribosome//DNA-directed DNA polymerase activity	GO:0042575//GO:0005840	DNA polymerase complex//ribosome	KOG1947	Leucine rich repeat proteins, some proteins contain F-box
Cluster-10319.63092	354.846	0	Inf	3.72e-20	3.16e-17	538	--	--	--	--	--	--	--	--	--	--	--	--	--	--	--	--	--	--	--	--	--	--	--	--	--	--	--	--
Cluster-10319.49645	0	510.102	-Inf	4.09e-20	3.45e-17	5619	731342037	XP_010682196.1	6297	0	PREDICTED: nuclear pore complex protein NUP160 [Beta vulgaris subsp. vulgaris]>gi|870856116|gb|KMT07804.1| hypothetical protein BVRB_6g146170 [Beta vulgaris subsp. vulgaris]	731342036	XM_010683894.1	2403	0	PREDICTED: Beta vulgaris subsp. vulgaris nuclear pore complex protein NUP160 (LOC104897079), mRNA	K14303	NUP160, NUP120	nuclear pore complex protein Nup160	http://www.genome.jp/dbget-bin/www_bget?ko:K14303	Q9C811	3370	0	Nuclear pore complex protein NUP160 OS=Arabidopsis thaliana GN=NUP160 PE=1 SV=2	--	--	--	--	--	--	--	--	--	--
Cluster-10319.117342	350.738	0	Inf	4.24e-20	3.57e-17	4162	731362243	XP_010692789.1	1713	1.8e-188	PREDICTED: phosphatidate phosphatase PAH2 isoform X1 [Beta vulgaris subsp. vulgaris]>gi|731362245|ref|XP_010692790.1| PREDICTED: phosphatidate phosphatase PAH2 isoform X1 [Beta vulgaris subsp. vulgaris]>gi|870847150|gb|KMS99572.1| hypothetical protein BVRB_1g022670 [Beta vulgaris subsp. vulgaris]	731362244	XM_010694488.1	597	0	PREDICTED: Beta vulgaris subsp. vulgaris phosphatidate phosphatase PAH2 (LOC104905849), transcript variant X2, mRNA	K15728	LPIN	phosphatidate phosphatase LPIN	http://www.genome.jp/dbget-bin/www_bget?ko:K15728	Q9FMN2	1365	5.8e-149	Phosphatidate phosphatase PAH2 OS=Arabidopsis thaliana GN=PAH2 PE=1 SV=1	--	--	--	--	--	--	--	--	KOG2116	Protein involved in plasmid maintenance/nuclear protein involved in lipid metabolism
Cluster-10319.127477	0	698.107	-Inf	4.47e-20	3.75e-17	2331	731348744	XP_010685641.1	2701	2.8e-303	PREDICTED: neutral ceramidase [Beta vulgaris subsp. vulgaris]>gi|731348746|ref|XP_010685642.1| PREDICTED: neutral ceramidase [Beta vulgaris subsp. vulgaris]>gi|731348748|ref|XP_010685645.1| PREDICTED: neutral ceramidase [Beta vulgaris subsp. vulgaris]>gi|870853262|gb|KMT05143.1| hypothetical protein BVRB_7g172910 [Beta vulgaris subsp. vulgaris]	731348747	XM_010687343.1	1178	0	PREDICTED: Beta vulgaris subsp. vulgaris neutral ceramidase (LOC104900023), transcript variant X3, mRNA	K12349	ASAH2	neutral ceramidase	http://www.genome.jp/dbget-bin/www_bget?ko:K12349	Q0JL46	2264	1.9e-253	Neutral ceramidase OS=Oryza sativa subsp. japonica GN=Os01g0624000 PE=1 SV=1	--	--	--	--	--	--	--	--	KOG2232	Ceramidases
Cluster-10319.83429	0	375.548	-Inf	4.53e-20	3.78e-17	1282	731324049	XP_010672758.1	1299	5.8e-141	PREDICTED: auxin efflux carrier component 3-like isoform X1 [Beta vulgaris subsp. vulgaris]	731324048	XM_010674456.1	496	0	PREDICTED: Beta vulgaris subsp. vulgaris auxin efflux carrier component 3-like (LOC104889269), transcript variant X1, mRNA	K13947	PIN	auxin efflux carrier family	http://www.genome.jp/dbget-bin/www_bget?ko:K13947	Q9S7Z8	962	9.6e-103	Auxin efflux carrier component 3 OS=Arabidopsis thaliana GN=PIN3 PE=1 SV=1	PF03547//PF03116	Membrane transport protein//NQR2, RnfD, RnfE family	GO:0006810//GO:0055085	transport//transmembrane transport	--	--	GO:0016021//GO:0016020	integral component of membrane//membrane	--	--
Cluster-10319.57487	0	374.43	-Inf	4.62e-20	3.84e-17	2340	470105048	XP_004288900.1	1257	7.8e-136	PREDICTED: leucine-rich repeat extensin-like protein 4 [Fragaria vesca subsp. vesca]	731354043	XM_010690069.1	525	0	PREDICTED: Beta vulgaris subsp. vulgaris leucine-rich repeat extensin-like protein 4 (LOC104902336), mRNA	--	--	--	--	Q9LHF1	764	1.6e-79	Leucine-rich repeat extensin-like protein 4 OS=Arabidopsis thaliana GN=LRX4 PE=2 SV=1	PF13855//PF15234//PF00560	Leucine rich repeat//Linker for activation of T-cells//Leucine Rich Repeat	GO:0007165	signal transduction	GO:0005515	protein binding	GO:0016020	membrane	--	--
Cluster-10319.53409	348.204	0	Inf	4.74e-20	3.93e-17	1977	731320885	XP_010671050.1	1830	2.4e-202	PREDICTED: uncharacterized protein LOC104887958 [Beta vulgaris subsp. vulgaris]>gi|870865587|gb|KMT16637.1| hypothetical protein BVRB_3g049230 [Beta vulgaris subsp. vulgaris]	189163109	AP010343.1	168	3.62e-80	Lotus japonicus genomic DNA, chromosome 2, clone: LjT04J16, TM2088, complete sequence	--	--	--	--	Q5UNY4	482	6.8e-47	Uncharacterized protein L728 OS=Acanthamoeba polyphaga mimivirus GN=MIMI_L728 PE=4 SV=1	--	--	--	--	--	--	--	--	--	--
Cluster-10319.175493	347.732	0	Inf	4.83e-20	3.98e-17	405	--	--	--	--	--	--	--	--	--	--	--	--	--	--	--	--	--	--	--	--	--	--	--	--	--	--	--	--
Cluster-10319.161617	346.011	0	Inf	4.88e-20	4.01e-17	1018	731372866	XP_010666471.1	798	5.7e-83	PREDICTED: 1,2-dihydroxy-3-keto-5-methylthiopentene dioxygenase 1 [Beta vulgaris subsp. vulgaris]>gi|870842721|gb|KMS96067.1| hypothetical protein BVRB_002280 [Beta vulgaris subsp. vulgaris]	731372865	XM_010668169.1	295	4.62e-151	PREDICTED: Beta vulgaris subsp. vulgaris 1,2-dihydroxy-3-keto-5-methylthiopentene dioxygenase 1 (LOC104883625), mRNA	K08967	mtnD, mtnZ, ADI1	1,2-dihydroxy-3-keto-5-methylthiopentene dioxygenase	http://www.genome.jp/dbget-bin/www_bget?ko:K08967	D7T737	738	7.2e-77	1,2-dihydroxy-3-keto-5-methylthiopentene dioxygenase 1 OS=Vitis vinifera GN=VIT_05s0020g04070 PE=3 SV=1	PF00190//PF03079//PF06052//PF02311//PF00069//PF07714	Cupin//ARD/ARD' family//3-hydroxyanthranilic acid dioxygenase//AraC-like ligand binding domain//Protein kinase domain//Protein tyrosine kinase	GO:0006568//GO:0006355//GO:0006468//GO:0055114	tryptophan metabolic process//regulation of transcription, DNA-templated//protein phosphorylation//oxidation-reduction process	GO:0000334//GO:0045735//GO:0004672//GO:0010309//GO:0005506//GO:0005524	3-hydroxyanthranilate 3,4-dioxygenase activity//nutrient reservoir activity//protein kinase activity//acireductone dioxygenase [iron(II)-requiring] activity//iron ion binding//ATP binding	--	--	KOG2107	Uncharacterized conserved protein, contains double-stranded beta-helix domain
Cluster-10319.120914	348.252	0	Inf	4.91e-20	4.01e-17	1623	731364990	XP_010694279.1	1316	7.8e-143	PREDICTED: probable leucine-rich repeat receptor-like serine/threonine-protein kinase At5g15730 [Beta vulgaris subsp. vulgaris]>gi|731364992|ref|XP_010694280.1| PREDICTED: probable leucine-rich repeat receptor-like serine/threonine-protein kinase At5g15730 [Beta vulgaris subsp. vulgaris]>gi|731364994|ref|XP_010694281.1| PREDICTED: probable leucine-rich repeat receptor-like serine/threonine-protei…	731364989	XM_010695977.1	708	0	PREDICTED: Beta vulgaris subsp. vulgaris probable leucine-rich repeat receptor-like serine/threonine-protein kinase At5g15730 (LOC104907102), transcript variant X1, mRNA	--	--	--	--	Q9LFV3	700	2.9e-72	Probable leucine-rich repeat receptor-like serine/threonine-protein kinase At5g15730 OS=Arabidopsis thaliana GN=At5g15730 PE=2 SV=1	PF07714//PF00069	Protein tyrosine kinase//Protein kinase domain	GO:0006468	protein phosphorylation	GO:0004672//GO:0005524	protein kinase activity//ATP binding	--	--	--	--
Cluster-10319.77036	0	373.418	-Inf	4.96e-20	4.04e-17	1807	731369435	XP_010696551.1	1662	6.6e-183	PREDICTED: probable protein phosphatase 2C 50 [Beta vulgaris subsp. vulgaris]	731369434	XM_010698249.1	718	0	PREDICTED: Beta vulgaris subsp. vulgaris probable protein phosphatase 2C 50 (LOC104909063), mRNA	K14497	PP2C	protein phosphatase 2C	http://www.genome.jp/dbget-bin/www_bget?ko:K14497	Q9CAJ0	1058	1e-113	Protein phosphatase 2C 16 OS=Arabidopsis thaliana GN=HAB1 PE=1 SV=1	PF00481	Protein phosphatase 2C	--	--	GO:0003824	catalytic activity	--	--	--	--
Cluster-10319.52825	344.12	0	Inf	5.36e-20	4.35e-17	1439	731367585	XP_010695689.1	1086	3.2e-116	PREDICTED: haloacid dehalogenase-like hydrolase domain-containing protein Sgpp isoform X1 [Beta vulgaris subsp. vulgaris]	731367586	XM_010697388.1	454	0	PREDICTED: Beta vulgaris subsp. vulgaris haloacid dehalogenase-like hydrolase domain-containing protein Sgpp (LOC104908295), transcript variant X2, mRNA	--	--	--	--	Q9ZVJ5	896	4.9e-95	Haloacid dehalogenase-like hydrolase domain-containing protein Sgpp OS=Arabidopsis thaliana GN=SGPP PE=1 SV=2	--	--	--	--	--	--	--	--	KOG2914	Predicted haloacid-halidohydrolase and related hydrolases
Cluster-10319.133053	342.778	0	Inf	5.51e-20	4.46e-17	1035	731337695	XP_010679927.1	671	3.1e-68	PREDICTED: uncharacterized protein LOC104895188 [Beta vulgaris subsp. vulgaris]>gi|731337697|ref|XP_010679928.1| PREDICTED: uncharacterized protein LOC104895188 [Beta vulgaris subsp. vulgaris]>gi|870858076|gb|KMT09602.1| hypothetical protein BVRB_6g130560 [Beta vulgaris subsp. vulgaris]	--	--	--	--	--	--	--	--	--	P85192	131	1.8e-06	Unknown protein 1 OS=Helianthus annuus PE=1 SV=1	--	--	--	--	--	--	--	--	--	--
Cluster-10319.111563	345.084	0	Inf	5.6e-20	4.51e-17	2926	731352096	XP_010687360.1	2073	2.3e-230	PREDICTED: BTB/POZ domain-containing protein NPY2 isoform X2 [Beta vulgaris subsp. vulgaris]	731352097	XM_010689059.1	995	0	PREDICTED: Beta vulgaris subsp. vulgaris BTB/POZ domain-containing protein NPY2 (LOC104901469), transcript variant X3, mRNA	--	--	--	--	O80970	1438	1.4e-157	BTB/POZ domain-containing protein NPY2 OS=Arabidopsis thaliana GN=NPY2 PE=2 SV=1	PF00651	BTB/POZ domain	--	--	GO:0005515	protein binding	--	--	--	--
Cluster-10319.93685	0	370.767	-Inf	5.64e-20	4.53e-17	2773	731366087	XP_010694878.1	2865	0	PREDICTED: ETHYLENE INSENSITIVE 3-like 1 protein [Beta vulgaris subsp. vulgaris]	731366086	XM_010696576.1	1102	0	PREDICTED: Beta vulgaris subsp. vulgaris ETHYLENE INSENSITIVE 3-like 1 protein (LOC104907620), mRNA	K14514	EIN3	ethylene-insensitive protein 3	http://www.genome.jp/dbget-bin/www_bget?ko:K14514	O24606	1404	1.2e-153	Protein ETHYLENE INSENSITIVE 3 OS=Arabidopsis thaliana GN=EIN3 PE=1 SV=1	PF16969	RNA-binding signal recognition particle 68	GO:0006614	SRP-dependent cotranslational protein targeting to membrane	GO:0030942//GO:0008312//GO:0005047	endoplasmic reticulum signal peptide binding//7S RNA binding//signal recognition particle binding	GO:0005786	signal recognition particle, endoplasmic reticulum targeting	--	--
Cluster-10319.84396	0	368.62	-Inf	5.69e-20	4.55e-17	2352	731335281	XP_010678648.1	1875	1.7e-207	PREDICTED: serine/threonine-protein kinase AtPK2/AtPK19-like [Beta vulgaris subsp. vulgaris]	731335280	XM_010680346.1	689	0	PREDICTED: Beta vulgaris subsp. vulgaris serine/threonine-protein kinase AtPK2/AtPK19-like (LOC104894170), mRNA	K04688	RPS6KB	p70 ribosomal S6 kinase	http://www.genome.jp/dbget-bin/www_bget?ko:K04688	Q39030	1231	1.1e-133	Serine/threonine-protein kinase AtPK2/AtPK19 OS=Arabidopsis thaliana GN=ATPK2 PE=1 SV=2	PF06293//PF00069//PF07714//PF00433	Lipopolysaccharide kinase (Kdo/WaaP) family//Protein kinase domain//Protein tyrosine kinase//Protein kinase C terminal domain	GO:0016310//GO:0006468//GO:0009069	phosphorylation//protein phosphorylation//serine family amino acid metabolic process	GO:0016773//GO:0004674//GO:0004672//GO:0005524	phosphotransferase activity, alcohol group as acceptor//protein serine/threonine kinase activity//protein kinase activity//ATP binding	GO:0016020	membrane	KOG0598	Ribosomal protein S6 kinase and related proteins
Cluster-10319.91957	450.111	0.672757	9.386	5.85e-20	4.66e-17	2103	731330340	XP_010676080.1	1782	9.3e-197	PREDICTED: uncharacterized protein LOC104891984 isoform X1 [Beta vulgaris subsp. vulgaris]>gi|870861334|gb|KMT12624.1| hypothetical protein BVRB_4g090840 [Beta vulgaris subsp. vulgaris]	731330339	XM_010677778.1	447	0	PREDICTED: Beta vulgaris subsp. vulgaris uncharacterized LOC104891984 (LOC104891984), transcript variant X1, mRNA	--	--	--	--	--	--	--	--	--	--	--	--	--	--	--	--	--	--
Cluster-10319.178978	341.134	0	Inf	6.39e-20	5.07e-17	729	--	--	--	--	--	--	--	--	--	--	--	--	--	--	--	--	--	--	--	--	--	--	--	--	--	--	--	--
Cluster-10319.118576	341.639	0	Inf	6.5e-20	5.13e-17	2142	731328137	XP_010674884.1	446	7.8e-42	PREDICTED: tRNA(adenine(34)) deaminase, chloroplastic [Beta vulgaris subsp. vulgaris]>gi|870862249|gb|KMT13457.1| hypothetical protein BVRB_4g082360 [Beta vulgaris subsp. vulgaris]	731328136	XM_010676582.1	219	1.75e-108	PREDICTED: Beta vulgaris subsp. vulgaris tRNA(adenine(34)) deaminase, chloroplastic (LOC104890962), mRNA	--	--	--	--	O34598	147	5.2e-08	Guanine deaminase OS=Bacillus subtilis (strain 168) GN=guaD PE=1 SV=1	PF00383	Cytidine and deoxycytidylate deaminase zinc-binding region	--	--	GO:0008270	zinc ion binding	--	--	--	--
Cluster-10319.64031	338.876	0	Inf	6.51e-20	5.13e-17	613	731353395	XP_010688044.1	385	2.7e-35	PREDICTED: expansin-A11-like [Beta vulgaris subsp. vulgaris]>gi|870850848|gb|KMT02914.1| hypothetical protein BVRB_8g194900 [Beta vulgaris subsp. vulgaris]	731374275	XM_010668615.1	140	3.97e-65	PREDICTED: Beta vulgaris subsp. vulgaris expansin-A11-like (LOC104884026), mRNA	--	--	--	--	Q7XWU8	348	7.3e-32	Expansin-A1 OS=Oryza sativa subsp. japonica GN=EXPA1 PE=2 SV=2	--	--	--	--	--	--	--	--	--	--
Cluster-10319.59052	341.576	0	Inf	6.58e-20	5.16e-17	2587	225459475	XP_002284399.1	1784	6.7e-197	PREDICTED: uncharacterized protein At1g04910 isoform X2 [Vitis vinifera]	731310596	XM_010693284.1	888	0	PREDICTED: Beta vulgaris subsp. vulgaris uncharacterized protein At1g04910-like (LOC104904601), mRNA	--	--	--	--	Q8W486	616	2.6e-62	Uncharacterized protein At1g04910 OS=Arabidopsis thaliana GN=At1g04910 PE=2 SV=1	PF00439	Bromodomain	--	--	GO:0005515	protein binding	--	--	--	--
Cluster-10319.54401	338.284	0	Inf	6.8e-20	5.31e-17	1476	731364777	XP_010694161.1	1286	2.1e-139	PREDICTED: uncharacterized protein LOC104907010 [Beta vulgaris subsp. vulgaris]>gi|870845956|gb|KMS98595.1| hypothetical protein BVRB_3g070790 [Beta vulgaris subsp. vulgaris]	731364776	XM_010695859.1	482	0	PREDICTED: Beta vulgaris subsp. vulgaris uncharacterized LOC104907010 (LOC104907010), mRNA	K03787	surE	5'-nucleotidase	http://www.genome.jp/dbget-bin/www_bget?ko:K03787	B7IH68	334	7.3e-30	5'-nucleotidase SurE OS=Thermosipho africanus (strain TCF52B) GN=surE PE=3 SV=1	PF01975	Survival protein SurE	--	--	GO:0016787	hydrolase activity	--	--	--	--
Cluster-10319.57816	339.06	0	Inf	7.21e-20	5.61e-17	1806	731348561	XP_010685550.1	621	3.4e-62	PREDICTED: uncharacterized protein LOC104899954 [Beta vulgaris subsp. vulgaris]>gi|870853173|gb|KMT05054.1| hypothetical protein BVRB_7g172120 [Beta vulgaris subsp. vulgaris]	731348560	XM_010687248.1	162	7.15e-77	PREDICTED: Beta vulgaris subsp. vulgaris uncharacterized LOC104899954 (LOC104899954), mRNA	--	--	--	--	O80792	220	1.5e-16	Putative DEAD-box ATP-dependent RNA helicase 33 OS=Arabidopsis thaliana GN=RH33 PE=3 SV=1	--	--	--	--	--	--	--	--	--	--
Cluster-10319.93975	339.309	0	Inf	7.36e-20	5.7e-17	1172	731317770	XP_010669363.1	1415	1.9e-154	PREDICTED: serine/threonine-protein kinase 38 [Beta vulgaris subsp. vulgaris]>gi|870866991|gb|KMT17903.1| hypothetical protein BVRB_2g034320 [Beta vulgaris subsp. vulgaris]	731317769	XM_010671061.1	670	0	PREDICTED: Beta vulgaris subsp. vulgaris serine/threonine-protein kinase 38 (LOC104886600), mRNA	--	--	--	--	Q54Y26	662	5.4e-68	Probable serine/threonine-protein kinase ndrA OS=Dictyostelium discoideum GN=ndrA PE=3 SV=1	PF05445//PF03232//PF07714//PF00069//PF06293	Poxvirus serine/threonine protein kinase//Ubiquinone biosynthesis protein COQ7//Protein tyrosine kinase//Protein kinase domain//Lipopolysaccharide kinase (Kdo/WaaP) family	GO:0006468//GO:0006744//GO:0055114	protein phosphorylation//ubiquinone biosynthetic process//oxidation-reduction process	GO:0016773//GO:0004672//GO:0005524	phosphotransferase activity, alcohol group as acceptor//protein kinase activity//ATP binding	GO:0016020	membrane	--	--
Cluster-10319.61634	0	362.423	-Inf	7.64e-20	5.9e-17	2637	743933992	XP_011011314.1	2254	2.2e-251	PREDICTED: MACPF domain-containing protein CAD1-like [Populus euphratica]	731344620	XM_010685216.1	1092	0	PREDICTED: Beta vulgaris subsp. vulgaris MACPF domain-containing protein CAD1-like (LOC104898177), mRNA	--	--	--	--	Q9C7N2	1776	8.1e-197	MACPF domain-containing protein CAD1 OS=Arabidopsis thaliana GN=CAD1 PE=2 SV=1	PF07124	Phytoreovirus outer capsid protein P8	--	--	GO:0005198	structural molecule activity	GO:0019028	viral capsid	--	--
Cluster-10319.93384	2.52476	706.922	-8.1293	7.99e-20	6.14e-17	1538	731324455	XP_010672978.1	1187	6.7e-128	PREDICTED: putative methyltransferase DDB_G0268948 [Beta vulgaris subsp. vulgaris]>gi|870864002|gb|KMT15135.1| hypothetical protein BVRB_3g062530 [Beta vulgaris subsp. vulgaris]	731324454	XM_010674676.1	368	0	PREDICTED: Beta vulgaris subsp. vulgaris putative methyltransferase DDB_G0268948 (LOC104889454), mRNA	--	--	--	--	Q55EX9	300	6.7e-26	Putative methyltransferase DDB_G0268948 OS=Dictyostelium discoideum GN=DDB_G0268948 PE=1 SV=2	PF08241	Methyltransferase domain	GO:0008152	metabolic process	GO:0008168	methyltransferase activity	--	--	--	--
Cluster-10319.130185	0	360.661	-Inf	8.39e-20	6.43e-17	4308	731378658	XP_010668235.1	1579	6.6e-173	PREDICTED: uncharacterized protein LOC104885230 [Beta vulgaris subsp. vulgaris]	--	--	--	--	--	--	--	--	--	P14381	358	3.5e-32	Transposon TX1 uncharacterized 149 kDa protein OS=Xenopus laevis PE=3 SV=1	--	--	--	--	--	--	--	--	--	--
Cluster-10319.31741	335.184	0	Inf	8.85e-20	6.76e-17	2028	731336976	XP_010679544.1	1532	8.7e-168	PREDICTED: putative oxidoreductase TDA3 [Beta vulgaris subsp. vulgaris]>gi|870858248|gb|KMT09766.1| hypothetical protein BVRB_6g127470 [Beta vulgaris subsp. vulgaris]	823192862	XM_012636440.1	136	2.28e-62	PREDICTED: Gossypium raimondii putative oxidoreductase TDA3 (LOC105803964), transcript variant X2, mRNA	--	--	--	--	Q10058	377	1e-34	Putative oxidoreductase C1F5.03c OS=Schizosaccharomyces pombe (strain 972 / ATCC 24843) GN=SPAC1F5.03c PE=3 SV=1	PF01134//PF02737//PF01266//PF12831//PF03721//PF00070//PF01494//PF13241//PF02558//PF07992	Glucose inhibited division protein A//3-hydroxyacyl-CoA dehydrogenase, NAD binding domain//FAD dependent oxidoreductase//FAD dependent oxidoreductase//UDP-glucose/GDP-mannose dehydrogenase family, NAD binding domain//Pyridine nucleotide-disulphide oxidoreductase//FAD binding domain//Putative NAD(P)-binding//Ketopantoate reductase PanE/ApbA//Pyridine nucleotide-disulphide oxidoreductase	GO:0006779//GO:0006552//GO:0006554//GO:0055114//GO:0006631//GO:0006568//GO:0019354//GO:0008033//GO:0006574//GO:0006633//GO:0006550//GO:0015940//GO:0018874	porphyrin-containing compound biosynthetic process//leucine catabolic process//lysine catabolic process//oxidation-reduction process//fatty acid metabolic process//tryptophan metabolic process//siroheme biosynthetic process//tRNA processing//valine catabolic process//fatty acid biosynthetic process//isoleucine catabolic process//pantothenate biosynthetic process//benzoate metabolic process	GO:0071949//GO:0016491//GO:0016616//GO:0050660//GO:0043115//GO:0051287//GO:0008677//GO:0003857	FAD binding//oxidoreductase activity//oxidoreductase activity, acting on the CH-OH group of donors, NAD or NADP as acceptor//flavin adenine dinucleotide binding//precorrin-2 dehydrogenase activity//NAD binding//2-dehydropantoate 2-reductase activity//3-hydroxyacyl-CoA dehydrogenase activity	--	--	KOG2852	Possible oxidoreductase
Cluster-10319.84397	0	358.685	-Inf	9.26e-20	7.05e-17	2336	731335281	XP_010678648.1	1875	1.7e-207	PREDICTED: serine/threonine-protein kinase AtPK2/AtPK19-like [Beta vulgaris subsp. vulgaris]	731335280	XM_010680346.1	689	0	PREDICTED: Beta vulgaris subsp. vulgaris serine/threonine-protein kinase AtPK2/AtPK19-like (LOC104894170), mRNA	K04688	RPS6KB	p70 ribosomal S6 kinase	http://www.genome.jp/dbget-bin/www_bget?ko:K04688	Q39030	1231	1.1e-133	Serine/threonine-protein kinase AtPK2/AtPK19 OS=Arabidopsis thaliana GN=ATPK2 PE=1 SV=2	PF00433//PF07714//PF00069//PF06293	Protein kinase C terminal domain//Protein tyrosine kinase//Protein kinase domain//Lipopolysaccharide kinase (Kdo/WaaP) family	GO:0009069//GO:0006468//GO:0016310	serine family amino acid metabolic process//protein phosphorylation//phosphorylation	GO:0005524//GO:0016773//GO:0004674//GO:0004672	ATP binding//phosphotransferase activity, alcohol group as acceptor//protein serine/threonine kinase activity//protein kinase activity	GO:0016020	membrane	KOG0598	Ribosomal protein S6 kinase and related proteins
Cluster-10319.111858	0	360.834	-Inf	9.39e-20	7.12e-17	2691	731365431	XP_010694520.1	934	2.6e-98	PREDICTED: J domain-containing protein required for chloroplast accumulation response 1 isoform X1 [Beta vulgaris subsp. vulgaris]>gi|870845625|gb|KMS98314.1| hypothetical protein BVRB_4g093810 isoform B [Beta vulgaris subsp. vulgaris]	731365430	XM_010696218.1	184	6.31e-89	PREDICTED: Beta vulgaris subsp. vulgaris J domain-containing protein required for chloroplast accumulation response 1 (LOC104907304), transcript variant X1, mRNA	--	--	--	--	Q9C9Q4	384	2.1e-35	J domain-containing protein required for chloroplast accumulation response 1 OS=Arabidopsis thaliana GN=JAC1 PE=1 SV=1	--	--	--	--	--	--	--	--	KOG0431	Auxilin-like protein and related proteins containing DnaJ domain
Cluster-10319.72721	987.187	4.78742	7.6879	1.02e-19	7.7e-17	4483	731350445	XP_010686506.1	2131	6.7e-237	PREDICTED: monothiol glutaredoxin-S17 [Beta vulgaris subsp. vulgaris]>gi|731350447|ref|XP_010686507.1| PREDICTED: monothiol glutaredoxin-S17 [Beta vulgaris subsp. vulgaris]>gi|870852328|gb|KMT04257.1| hypothetical protein BVRB_8g183330 [Beta vulgaris subsp. vulgaris]	731350446	XM_010688205.1	846	0	PREDICTED: Beta vulgaris subsp. vulgaris monothiol glutaredoxin-S17 (LOC104900712), transcript variant X2, mRNA	--	--	--	--	Q9ZPH2	1786	9.6e-198	Monothiol glutaredoxin-S17 OS=Arabidopsis thaliana GN=GRXS17 PE=1 SV=1	PF00637//PF00085//PF13417//PF13414//PF00462	Region in Clathrin and VPS//Thioredoxin//Glutathione S-transferase, N-terminal domain//TPR repeat//Glutaredoxin	GO:0016192//GO:0006886//GO:0006118//GO:0045454	vesicle-mediated transport//intracellular protein transport//obsolete electron transport//cell redox homeostasis	GO:0005515//GO:0015035//GO:0009055	protein binding//protein disulfide oxidoreductase activity//electron carrier activity	--	--	--	--
Cluster-10319.86977	1.44272	571.578	-8.63	1.02e-19	7.7e-17	2337	731369305	XP_010696507.1	1839	2.5e-203	PREDICTED: chloroplastic group IIA intron splicing facilitator CRS1, chloroplastic-like [Beta vulgaris subsp. vulgaris]>gi|870843692|gb|KMS96826.1| hypothetical protein BVRB_8g199040 [Beta vulgaris subsp. vulgaris]	731369304	XM_010698205.1	697	0	PREDICTED: Beta vulgaris subsp. vulgaris chloroplastic group IIA intron splicing facilitator CRS1, chloroplastic-like (LOC104909029), mRNA	--	--	--	--	Q9FYT6	524	1.1e-51	Chloroplastic group IIA intron splicing facilitator CRS1, chloroplastic OS=Zea mays GN=CRS1 PE=1 SV=1	PF01985	CRS1 / YhbY (CRM) domain	--	--	GO:0003723	RNA binding	--	--	--	--
Cluster-10319.142785	331.845	0	Inf	1.07e-19	8.01e-17	994	731370572	XP_010665762.1	1087	1.7e-116	PREDICTED: G-type lectin S-receptor-like serine/threonine-protein kinase At1g11410 [Beta vulgaris subsp. vulgaris]	731370571	XM_010667460.1	422	0	PREDICTED: Beta vulgaris subsp. vulgaris G-type lectin S-receptor-like serine/threonine-protein kinase At1g11410 (LOC104883021), mRNA	--	--	--	--	Q9ZT07	783	4.3e-82	G-type lectin S-receptor-like serine/threonine-protein kinase RKS1 OS=Arabidopsis thaliana GN=RKS1 PE=3 SV=3	PF00069//PF07714//PF11883	Protein kinase domain//Protein tyrosine kinase//Domain of unknown function (DUF3403)	GO:0016310//GO:0006468//GO:0009069	phosphorylation//protein phosphorylation//serine family amino acid metabolic process	GO:0004672//GO:0005524//GO:0004674	protein kinase activity//ATP binding//protein serine/threonine kinase activity	--	--	--	--
Cluster-10319.102275	0	357.814	-Inf	1.1e-19	8.22e-17	2099	731369305	XP_010696507.1	1882	2.4e-208	PREDICTED: chloroplastic group IIA intron splicing facilitator CRS1, chloroplastic-like [Beta vulgaris subsp. vulgaris]>gi|870843692|gb|KMS96826.1| hypothetical protein BVRB_8g199040 [Beta vulgaris subsp. vulgaris]	731369304	XM_010698205.1	694	0	PREDICTED: Beta vulgaris subsp. vulgaris chloroplastic group IIA intron splicing facilitator CRS1, chloroplastic-like (LOC104909029), mRNA	--	--	--	--	Q9FYT6	524	9.7e-52	Chloroplastic group IIA intron splicing facilitator CRS1, chloroplastic OS=Zea mays GN=CRS1 PE=1 SV=1	PF01985	CRS1 / YhbY (CRM) domain	--	--	GO:0003723	RNA binding	--	--	--	--
Cluster-10319.114119	327.652	0	Inf	1.17e-19	8.73e-17	438	--	--	--	--	--	--	--	--	--	--	--	--	--	--	--	--	--	--	--	--	--	--	--	--	--	--	--	--
Cluster-10319.84615	325.319	0	Inf	1.32e-19	9.78e-17	1270	357495837	XP_003618207.1	939	3.2e-99	ADP-ribosylation factor [Medicago truncatula]	731336810	XM_010681155.1	385	0	PREDICTED: Beta vulgaris subsp. vulgaris ADP-ribosylation factor 2-B-like (LOC104894820), transcript variant X3, mRNA	K07937	ARF1	ADP-ribosylation factor 1	http://www.genome.jp/dbget-bin/www_bget?ko:K07937	O48920	925	1.9e-98	ADP-ribosylation factor OS=Vigna unguiculata GN=ARF PE=2 SV=3	PF04670//PF01591//PF01926//PF00025//PF08477//PF00071//PF00503	Gtr1/RagA G protein conserved region//6-phosphofructo-2-kinase//50S ribosome-binding GTPase//ADP-ribosylation factor family//Ras of Complex, Roc, domain of DAPkinase//Ras family//G-protein alpha subunit	GO:0007186//GO:0007165//GO:0006013//GO:0006000//GO:0007264	G-protein coupled receptor signaling pathway//signal transduction//mannose metabolic process//fructose metabolic process//small GTPase mediated signal transduction	GO:0003924//GO:0005525//GO:0003873//GO:0019001//GO:0031683//GO:0005524//GO:0004871	GTPase activity//GTP binding//6-phosphofructo-2-kinase activity//guanyl nucleotide binding//G-protein beta/gamma-subunit complex binding//ATP binding//signal transducer activity	--	--	KOG0070	GTP-binding ADP-ribosylation factor Arf1
Cluster-10319.120899	0	348.886	-Inf	1.38e-19	1.02e-16	2636	731363755	XP_010693599.1	1002	3.3e-106	PREDICTED: lipoamide acyltransferase component of branched-chain alpha-keto acid dehydrogenase complex, mitochondrial [Beta vulgaris subsp. vulgaris]>gi|870846411|gb|KMS98981.1| hypothetical protein BVRB_3g067170 [Beta vulgaris subsp. vulgaris]	731363754	XM_010695297.1	364	0	PREDICTED: Beta vulgaris subsp. vulgaris lipoamide acyltransferase component of branched-chain alpha-keto acid dehydrogenase complex, mitochondrial (LOC104906530), mRNA	K09699	DBT, bkdB	2-oxoisovalerate dehydrogenase E2 component (dihydrolipoyl transacylase)	http://www.genome.jp/dbget-bin/www_bget?ko:K09699	Q9M7Z1	680	9.9e-70	Lipoamide acyltransferase component of branched-chain alpha-keto acid dehydrogenase complex, mitochondrial OS=Arabidopsis thaliana GN=BCE2 PE=1 SV=1	PF02817//PF00198	e3 binding domain//2-oxoacid dehydrogenases acyltransferase (catalytic domain)	GO:0008152	metabolic process	GO:0016746	transferase activity, transferring acyl groups	--	--	KOG0557	Dihydrolipoamide acetyltransferase
Cluster-10319.83207	1148.34	5.99844	7.5807	1.41e-19	1.03e-16	1149	870865499	KMT16549.1	159	8e-09	hypothetical protein BVRB_3g048430 [Beta vulgaris subsp. vulgaris]	645235198	XM_008225938.1	57	1.05e-18	PREDICTED: Prunus mume heterogeneous nuclear ribonucleoprotein 1 (LOC103323915), transcript variant X1, mRNA	--	--	--	--	--	--	--	--	--	--	--	--	--	--	--	--	--	--
Cluster-10319.70788	885.819	3.96729	7.8027	1.43e-19	1.05e-16	1932	731348458	XP_010685496.1	2755	0	PREDICTED: 5-methyltetrahydropteroyltriglutamate--homocysteine methyltransferase [Beta vulgaris subsp. vulgaris]	731348457	XM_010687194.1	1213	0	PREDICTED: Beta vulgaris subsp. vulgaris 5-methyltetrahydropteroyltriglutamate--homocysteine methyltransferase (LOC104899904), mRNA	K00549	metE	5-methyltetrahydropteroyltriglutamate--homocysteine methyltransferase	http://www.genome.jp/dbget-bin/www_bget?ko:K00549	Q2QLY5	2586	7.1e-291	5-methyltetrahydropteroyltriglutamate--homocysteine methyltransferase 1 OS=Oryza sativa subsp. japonica GN=Os12g0623900 PE=2 SV=1	PF08267//PF01717	Cobalamin-independent synthase, N-terminal domain//Cobalamin-independent synthase, Catalytic domain	GO:0008652//GO:0009086	cellular amino acid biosynthetic process//methionine biosynthetic process	GO:0003871//GO:0008270	5-methyltetrahydropteroyltriglutamate-homocysteine S-methyltransferase activity//zinc ion binding	--	--	KOG2263	Methionine synthase II (cobalamin-independent)
Cluster-10319.116036	2245.38	15.019	7.224	1.49e-19	1.09e-16	3565	731322923	XP_010672158.1	3957	0	PREDICTED: uncharacterized protein LOC104888784 isoform X1 [Beta vulgaris subsp. vulgaris]	731322924	XM_010673857.1	999	0	PREDICTED: Beta vulgaris subsp. vulgaris uncharacterized LOC104888784 (LOC104888784), transcript variant X2, mRNA	--	--	--	--	Q5SPP5	157	5.9e-09	Protein EFR3 homolog B OS=Danio rerio GN=efr3b PE=3 SV=2	PF08064	UME (NUC010) domain	GO:0009069//GO:0016310	serine family amino acid metabolic process//phosphorylation	GO:0004674	protein serine/threonine kinase activity	--	--	KOG1877	Putative transmembrane protein cmp44E
Cluster-10319.87759	323.267	0	Inf	1.51e-19	1.1e-16	1747	802578040	XP_012069319.1	1181	3.8e-127	PREDICTED: transcription initiation factor IIF subunit alpha [Jatropha curcas]>gi|802578042|ref|XP_012069320.1| PREDICTED: transcription initiation factor IIF subunit alpha [Jatropha curcas]>gi|802578044|ref|XP_012069321.1| PREDICTED: transcription initiation factor IIF subunit alpha [Jatropha curcas]>gi|802578046|ref|XP_012069322.1| PREDICTED: transcription initiation factor IIF subunit alpha [J…	731370489	XM_010667434.1	732	0	PREDICTED: Beta vulgaris subsp. vulgaris transcription initiation factor IIF subunit alpha (LOC104882995), transcript variant X1, mRNA	K03138	TFIIF1, GTF2F1, TFG1	transcription initiation factor TFIIF subunit alpha	http://www.genome.jp/dbget-bin/www_bget?ko:K03138	Q9SU25	874	2.1e-92	Transcription initiation factor IIF subunit alpha OS=Arabidopsis thaliana GN=RAP74 PE=1 SV=1	PF01667//PF00097//PF05313//PF05793//PF04166	Ribosomal protein S27//Zinc finger, C3HC4 type (RING finger)//Poxvirus P21 membrane protein//Transcription initiation factor IIF, alpha subunit (TFIIF-alpha)//Pyridoxal phosphate biosynthetic protein PdxA	GO:0008615//GO:0006367//GO:0006412//GO:0055114//GO:0032968//GO:0042816//GO:0042254	pyridoxine biosynthetic process//transcription initiation from RNA polymerase II promoter//translation//oxidation-reduction process//positive regulation of transcription elongation from RNA polymerase II promoter//vitamin B6 metabolic process//ribosome biogenesis	GO:0050570//GO:0003735//GO:0003677//GO:0051287//GO:0046872	4-hydroxythreonine-4-phosphate dehydrogenase activity//structural constituent of ribosome//DNA binding//NAD binding//metal ion binding	GO:0005840//GO:0005634//GO:0005622//GO:0016021	ribosome//nucleus//intracellular//integral component of membrane	KOG2393	Transcription initiation factor IIF, large subunit (RAP74)
Cluster-10319.78053	0	341.884	-Inf	1.59e-19	1.16e-16	2727	731365273	XP_010694435.1	2861	0	PREDICTED: cyclic nucleotide-gated ion channel 4 [Beta vulgaris subsp. vulgaris]>gi|870845689|gb|KMS98362.1| hypothetical protein BVRB_4g093190 [Beta vulgaris subsp. vulgaris]	731365272	XM_010696133.1	1055	0	PREDICTED: Beta vulgaris subsp. vulgaris cyclic nucleotide-gated ion channel 4 (LOC104907237), mRNA	--	--	--	--	Q94AS9	2373	5e-266	Cyclic nucleotide-gated ion channel 4 OS=Arabidopsis thaliana GN=CNGC4 PE=2 SV=2	PF01584//PF05009//PF00520//PF00612//PF01376	CheW-like domain//Epstein-Barr virus nuclear antigen 3 (EBNA-3)//Ion transport protein//IQ calmodulin-binding motif//Heat-labile enterotoxin beta chain	GO:0009405//GO:0006811//GO:0007165//GO:0055085//GO:0016032//GO:0006935	pathogenesis//ion transport//signal transduction//transmembrane transport//viral process//chemotaxis	GO:0004871//GO:0005515//GO:0005216	signal transducer activity//protein binding//ion channel activity	GO:0042025//GO:0016020//GO:0005576	host cell nucleus//membrane//extracellular region	--	--
Cluster-10319.97152	502.809	1.13351	8.7931	1.65e-19	1.2e-16	690	731372866	XP_010666471.1	698	1.5e-71	PREDICTED: 1,2-dihydroxy-3-keto-5-methylthiopentene dioxygenase 1 [Beta vulgaris subsp. vulgaris]>gi|870842721|gb|KMS96067.1| hypothetical protein BVRB_002280 [Beta vulgaris subsp. vulgaris]	731372865	XM_010668169.1	267	1.13e-135	PREDICTED: Beta vulgaris subsp. vulgaris 1,2-dihydroxy-3-keto-5-methylthiopentene dioxygenase 1 (LOC104883625), mRNA	K08967	mtnD, mtnZ, ADI1	1,2-dihydroxy-3-keto-5-methylthiopentene dioxygenase	http://www.genome.jp/dbget-bin/www_bget?ko:K08967	D7T737	646	2.3e-66	1,2-dihydroxy-3-keto-5-methylthiopentene dioxygenase 1 OS=Vitis vinifera GN=VIT_05s0020g04070 PE=3 SV=1	PF03079//PF00190//PF02311//PF06052	ARD/ARD' family//Cupin//AraC-like ligand binding domain//3-hydroxyanthranilic acid dioxygenase	GO:0006355//GO:0006568//GO:0055114	regulation of transcription, DNA-templated//tryptophan metabolic process//oxidation-reduction process	GO:0005506//GO:0010309//GO:0000334//GO:0045735	iron ion binding//acireductone dioxygenase [iron(II)-requiring] activity//3-hydroxyanthranilate 3,4-dioxygenase activity//nutrient reservoir activity	--	--	KOG2107	Uncharacterized conserved protein, contains double-stranded beta-helix domain
Cluster-10319.49173	320.377	0	Inf	1.72e-19	1.24e-16	2491	731337700	XP_010679929.1	1184	2.4e-127	PREDICTED: uncharacterized protein LOC104895190 [Beta vulgaris subsp. vulgaris]>gi|870858078|gb|KMT09604.1| hypothetical protein BVRB_6g130580 [Beta vulgaris subsp. vulgaris]	--	--	--	--	--	--	--	--	--	Q5EFZ4	137	8.6e-07	Vacuolar protein 8 OS=Komagataella pastoris GN=VAC8 PE=3 SV=3	PF01602//PF00514//PF02583	Adaptin N terminal region//Armadillo/beta-catenin-like repeat//Metal-sensitive transcriptional repressor	GO:0016192//GO:0006355//GO:0006886	vesicle-mediated transport//regulation of transcription, DNA-templated//intracellular protein transport	GO:0046872//GO:0005515//GO:0003677	metal ion binding//protein binding//DNA binding	GO:0030117	membrane coat	--	--
Cluster-10319.81512	358.919	0	Inf	1.74e-19	1.25e-16	5145	731363964	XP_010693716.1	1021	4e-108	PREDICTED: RNA-binding protein 28 isoform X1 [Beta vulgaris subsp. vulgaris]>gi|870846315|gb|KMS98897.1| hypothetical protein BVRB_3g067890 isoform B [Beta vulgaris subsp. vulgaris]	731363965	XM_010695415.1	220	1.18e-108	PREDICTED: Beta vulgaris subsp. vulgaris RNA-binding protein 28 (LOC104906634), transcript variant X2, mRNA	K14573	NOP4, RBM28	nucleolar protein 4	http://www.genome.jp/dbget-bin/www_bget?ko:K14573	Q9NW13	316	3.1e-27	RNA-binding protein 28 OS=Homo sapiens GN=RBM28 PE=1 SV=3	PF02535//PF16367//PF00076	ZIP Zinc transporter//RNA recognition motif//RNA recognition motif. (a.k.a. RRM, RBD, or RNP domain)	GO:0055085//GO:0030001	transmembrane transport//metal ion transport	GO:0046873//GO:0003676	metal ion transmembrane transporter activity//nucleic acid binding	GO:0016020	membrane	KOG0127	Nucleolar protein fibrillarin NOP77 (RRM superfamily)
Cluster-10319.130996	504.573	1.34551	8.5508	1.75e-19	1.25e-16	1047	731329920	XP_010675851.1	947	3.1e-100	PREDICTED: wiskott-Aldrich syndrome protein homolog 1 [Beta vulgaris subsp. vulgaris]>gi|870861606|gb|KMT12878.1| hypothetical protein BVRB_4g089690 [Beta vulgaris subsp. vulgaris]	731329919	XM_010677549.1	435	0	PREDICTED: Beta vulgaris subsp. vulgaris wiskott-Aldrich syndrome protein homolog 1 (LOC104891797), mRNA	K15223	UAF30, SPP27	upstream activation factor subunit UAF30	http://www.genome.jp/dbget-bin/www_bget?ko:K15223	O74503	198	3.1e-14	Upstream activation factor subunit spp27 OS=Schizosaccharomyces pombe (strain 972 / ATCC 24843) GN=spp27 PE=1 SV=1	PF02201	SWIB/MDM2 domain	--	--	GO:0005515	protein binding	--	--	KOG1946	RNA polymerase I transcription factor UAF
Cluster-10319.93034	320.93	0	Inf	1.77e-19	1.26e-16	1607	731354584	XP_010688676.1	1316	7.7e-143	PREDICTED: uncharacterized protein LOC104902564 [Beta vulgaris subsp. vulgaris]>gi|870850499|gb|KMT02599.1| hypothetical protein BVRB_9g202850 [Beta vulgaris subsp. vulgaris]	--	--	--	--	--	--	--	--	--	Q98PI9	143	1.1e-07	Chaperone protein DnaJ OS=Mycoplasma pulmonis (strain UAB CTIP) GN=dnaJ PE=3 SV=2	--	--	--	--	--	--	--	--	KOG0712	Molecular chaperone (DnaJ superfamily)
Cluster-10319.112242	318.066	0	Inf	1.84e-19	1.31e-16	579	731323547	XP_010672489.1	642	4e-65	PREDICTED: 2-alkenal reductase (NADP(+)-dependent)-like [Beta vulgaris subsp. vulgaris]>gi|870864454|gb|KMT15556.1| hypothetical protein BVRB_3g059080 [Beta vulgaris subsp. vulgaris]	731323546	XM_010674187.1	226	5.82e-113	PREDICTED: Beta vulgaris subsp. vulgaris 2-alkenal reductase (NADP(+)-dependent)-like (LOC104889049), mRNA	K07119	K07119	uncharacterized protein	http://www.genome.jp/dbget-bin/www_bget?ko:K07119	Q9SLN8	557	4e-56	2-alkenal reductase (NADP(+)-dependent) OS=Nicotiana tabacum GN=DBR PE=1 SV=1	--	--	--	--	--	--	--	--	--	--
Cluster-10319.121083	454.14	0	Inf	1.87e-19	1.32e-16	1233	731325239	XP_010673408.1	1859	6.4e-206	PREDICTED: beta-galactosidase 9 isoform X1 [Beta vulgaris subsp. vulgaris]	731390318	XM_010652015.1	179	1.71e-86	PREDICTED: Vitis vinifera beta-galactosidase 9 (LOC100250380), transcript variant X2, mRNA	--	--	--	--	Q9SCV3	1417	1.6e-155	Beta-galactosidase 9 OS=Arabidopsis thaliana GN=BGAL9 PE=2 SV=1	PF02837//PF02140	Glycosyl hydrolases family 2, sugar binding domain//Galactose binding lectin domain	GO:0005975	carbohydrate metabolic process	GO:0004553//GO:0030246	hydrolase activity, hydrolyzing O-glycosyl compounds//carbohydrate binding	--	--	--	--
Cluster-10319.28103	318.544	0	Inf	1.9e-19	1.34e-16	1118	731357649	XP_010690324.1	639	1.7e-64	PREDICTED: INO80 complex subunit C [Beta vulgaris subsp. vulgaris]>gi|731357651|ref|XP_010690325.1| PREDICTED: INO80 complex subunit C [Beta vulgaris subsp. vulgaris]	731357650	XM_010692023.1	238	2.47e-119	PREDICTED: Beta vulgaris subsp. vulgaris INO80 complex subunit C (LOC104903890), transcript variant X2, mRNA	K11667	INO80C, IES6	INO80 complex subunit C	http://www.genome.jp/dbget-bin/www_bget?ko:K11667	Q8BHA0	217	2.1e-16	INO80 complex subunit C OS=Mus musculus GN=Ino80c PE=2 SV=1	--	--	--	--	--	--	--	--	KOG4137	Uncharacterized conserved protein
Cluster-10319.97182	4.76307	956.918	-7.6504	1.9e-19	1.34e-16	2418	731348840	XP_010685692.1	591	1.4e-58	PREDICTED: serine/arginine repetitive matrix protein 1 isoform X2 [Beta vulgaris subsp. vulgaris]>gi|870853303|gb|KMT05184.1| hypothetical protein BVRB_7g173310 isoform B [Beta vulgaris subsp. vulgaris]	568870382	XM_006488321.1	119	7.7e-53	PREDICTED: Citrus sinensis serine/arginine repetitive matrix protein 1-like (LOC102608178), transcript variant X3, mRNA	K13171	SRRM1, SRM160	serine/arginine repetitive matrix protein 1	http://www.genome.jp/dbget-bin/www_bget?ko:K13171	Q5R5Q2	151	2e-08	Serine/arginine repetitive matrix protein 1 OS=Pongo abelii GN=SRRM1 PE=2 SV=1	PF01480	PWI domain	GO:0006397	mRNA processing	--	--	--	--	KOG2146	Splicing coactivator SRm160/300, subunit SRm160 (contains PWI domain)
Cluster-10319.44322	0	345.078	-Inf	1.91e-19	1.34e-16	2958	731316061	XP_010694050.1	1406	5.2e-153	PREDICTED: COBRA-like protein 4 [Beta vulgaris subsp. vulgaris]>gi|870867805|gb|KMT18674.1| hypothetical protein BVRB_2g028030 [Beta vulgaris subsp. vulgaris]	731316060	XM_010695748.1	505	0	PREDICTED: Beta vulgaris subsp. vulgaris COBRA-like protein 4 (LOC104906917), mRNA	--	--	--	--	Q9LFW3	1269	5.6e-138	COBRA-like protein 4 OS=Arabidopsis thaliana GN=COBL4 PE=2 SV=2	PF04833	COBRA-like protein	GO:0010215//GO:0016049	cellulose microfibril organization//cell growth	--	--	GO:0031225	anchored component of membrane	--	--
Cluster-10319.99811	0	343.761	-Inf	1.92e-19	1.34e-16	885	731314574	XP_010687374.1	315	5e-27	PREDICTED: uncharacterized protein LOC104901480 [Beta vulgaris subsp. vulgaris]	--	--	--	--	--	--	--	--	--	--	--	--	--	PF01698//PF04277	Floricaula / Leafy protein//Oxaloacetate decarboxylase, gamma chain	GO:0006560//GO:0006355//GO:0071436//GO:0006525//GO:0006090//GO:0006814	proline metabolic process//regulation of transcription, DNA-templated//sodium ion export//arginine metabolic process//pyruvate metabolic process//sodium ion transport	GO:0003677//GO:0015081//GO:0008948	DNA binding//sodium ion transmembrane transporter activity//oxaloacetate decarboxylase activity	GO:0016020	membrane	--	--
Cluster-10319.146798	0	341.811	-Inf	1.98e-19	1.38e-16	1126	731313405	XP_010680091.1	980	4.9e-104	PREDICTED: uncharacterized protein LOC104895303 isoform X4 [Beta vulgaris subsp. vulgaris]>gi|870868657|gb|KMT19460.1| hypothetical protein BVRB_1g010900 isoform A [Beta vulgaris subsp. vulgaris]	731313404	XM_010681789.1	350	0	PREDICTED: Beta vulgaris subsp. vulgaris uncharacterized LOC104895303 (LOC104895303), transcript variant X4, mRNA	--	--	--	--	--	--	--	--	PF00578//PF08534	AhpC/TSA family//Redoxin	GO:0055114	oxidation-reduction process	GO:0016209//GO:0016491	antioxidant activity//oxidoreductase activity	--	--	--	--
Cluster-10319.118076	318.454	0	Inf	2.05e-19	1.42e-16	3273	731361937	XP_010692625.1	2204	1.7e-245	PREDICTED: transcriptional corepressor SEUSS [Beta vulgaris subsp. vulgaris]>gi|870847315|gb|KMS99695.1| hypothetical protein BVRB_1g021600 [Beta vulgaris subsp. vulgaris]	731361936	XM_010694323.1	1064	0	PREDICTED: Beta vulgaris subsp. vulgaris transcriptional corepressor SEUSS (LOC104905714), mRNA	--	--	--	--	Q8W234	1355	6.6e-148	Transcriptional corepressor SEUSS OS=Arabidopsis thaliana GN=SEU PE=1 SV=1	PF16965	Ceramide synthase regulator	GO:0006874	cellular calcium ion homeostasis	GO:0030234	enzyme regulator activity	GO:0030176	integral component of endoplasmic reticulum membrane	--	--
Cluster-10319.109407	0	339.086	-Inf	2.24e-19	1.55e-16	5527	731343534	XP_010682945.1	1676	4.8e-184	PREDICTED: putative disease resistance RPP13-like protein 1 [Beta vulgaris subsp. vulgaris]>gi|870855787|gb|KMT07503.1| hypothetical protein BVRB_6g151170 [Beta vulgaris subsp. vulgaris]	--	--	--	--	--	--	--	--	--	Q9LRR4	609	3.6e-61	Putative disease resistance RPP13-like protein 1 OS=Arabidopsis thaliana GN=RPPL1 PE=3 SV=1	PF13855//PF05192//PF00931	Leucine rich repeat//MutS domain III//NB-ARC domain	GO:0006298	mismatch repair	GO:0043531//GO:0005524//GO:0030983//GO:0005515	ADP binding//ATP binding//mismatched DNA binding//protein binding	--	--	--	--
Cluster-10319.126627	315.14	0	Inf	2.26e-19	1.56e-16	1015	--	--	--	--	--	--	--	--	--	--	--	--	--	--	--	--	--	--	--	--	--	--	--	--	--	--	--	--
Cluster-10319.183021	316.063	0	Inf	2.34e-19	1.61e-16	2238	870864377	KMT15479.1	2087	4.3e-232	hypothetical protein BVRB_3g058340 [Beta vulgaris subsp. vulgaris]	731323357	XR_789502.1	759	0	PREDICTED: Beta vulgaris subsp. vulgaris probable disease resistance protein At4g27220 (LOC104888975), misc_RNA	K13459	RPS2	disease resistance protein RPS2	http://www.genome.jp/dbget-bin/www_bget?ko:K13459	Q42484	273	1.3e-22	Disease resistance protein RPS2 OS=Arabidopsis thaliana GN=RPS2 PE=1 SV=1	PF00931//PF13855	NB-ARC domain//Leucine rich repeat	--	--	GO:0005515//GO:0043531	protein binding//ADP binding	--	--	--	--
Cluster-10319.51143	411.554	0.598428	9.4257	2.42e-19	1.66e-16	1108	--	--	--	--	--	--	--	--	--	--	--	--	--	--	--	--	--	--	--	--	--	--	--	--	--	--	--	--
Cluster-10319.43497	0	339.443	-Inf	2.48e-19	1.69e-16	3730	731375571	XP_010667304.1	1856	4.3e-205	PREDICTED: LOW QUALITY PROTEIN: phosphoribosylaminoimidazole carboxylase, chloroplastic-like [Beta vulgaris subsp. vulgaris]	731375570	XM_010669002.1	759	0	PREDICTED: Beta vulgaris subsp. vulgaris phosphoribosylaminoimidazole carboxylase, chloroplastic-like (LOC104884365), mRNA	K11808	ADE2	phosphoribosylaminoimidazole carboxylase	http://www.genome.jp/dbget-bin/www_bget?ko:K11808	P55195	1318	1.5e-143	Phosphoribosylaminoimidazole carboxylase, chloroplastic (Fragment) OS=Vigna aconitifolia GN=PURKE PE=2 SV=1	PF07992//PF02655//PF02786//PF00731//PF07478//PF02826//PF01275	Pyridine nucleotide-disulphide oxidoreductase//ATP-grasp domain//Carbamoyl-phosphate synthase L chain, ATP binding domain//AIR carboxylase//D-ala D-ala ligase C-terminus//D-isomer specific 2-hydroxyacid dehydrogenase, NAD binding domain//Myelin proteolipid protein (PLP or lipophilin)	GO:0055114//GO:0046436//GO:0006189//GO:0009252	oxidation-reduction process//D-alanine metabolic process//'de novo' IMP biosynthetic process//peptidoglycan biosynthetic process	GO:0016491//GO:0005524//GO:0008716//GO:0051287//GO:0046872	oxidoreductase activity//ATP binding//D-alanine-D-alanine ligase activity//NAD binding//metal ion binding	GO:0016021	integral component of membrane	KOG2835	Phosphoribosylamidoimidazole-succinocarboxamide synthase
Cluster-10319.93821	0	5633.07	-Inf	2.52e-19	1.71e-16	681	--	--	--	--	--	--	--	--	--	--	--	--	--	--	--	--	--	--	--	--	--	--	--	--	--	--	--	--
Cluster-10319.94095	314.416	0	Inf	2.52e-19	1.71e-16	450	--	--	--	--	--	--	--	--	--	--	--	--	--	--	--	--	--	--	--	--	--	--	--	--	--	--	--	--
Cluster-10319.81888	0	333.744	-Inf	2.61e-19	1.76e-16	1005	--	--	--	--	--	--	--	--	--	--	--	--	--	--	--	--	--	--	--	--	--	--	--	--	--	--	--	--
Cluster-10319.100482	311.838	0	Inf	2.69e-19	1.81e-16	1709	731311657	XP_010670423.1	2068	5.2e-230	PREDICTED: beta-amylase 2, chloroplastic [Beta vulgaris subsp. vulgaris]>gi|870869740|gb|KMT20485.1| hypothetical protein BVRB_1g004720 [Beta vulgaris subsp. vulgaris]	731311656	XM_010672121.1	751	0	PREDICTED: Beta vulgaris subsp. vulgaris beta-amylase 2, chloroplastic (LOC104887489), mRNA	K01177	E3.2.1.2	beta-amylase	http://www.genome.jp/dbget-bin/www_bget?ko:K01177	O65258	1869	8.6e-208	Beta-amylase 2, chloroplastic OS=Arabidopsis thaliana GN=BAM2 PE=1 SV=2	PF01373	Glycosyl hydrolase family 14	GO:0005982//GO:0005985//GO:0000272	starch metabolic process//sucrose metabolic process//polysaccharide catabolic process	GO:0016161	beta-amylase activity	--	--	--	--
Cluster-10319.91755	313.28	0	Inf	2.69e-19	1.81e-16	2291	225464083	XP_002269250.1	1156	3.9e-124	PREDICTED: KH domain-containing protein At4g18375 [Vitis vinifera]	731359635	XM_010693084.1	153	9.17e-72	PREDICTED: Beta vulgaris subsp. vulgaris KH domain-containing protein At4g18375 (LOC104904723), mRNA	K13162	PCBP2_3_4	poly(rC)-binding protein 2/3/4	http://www.genome.jp/dbget-bin/www_bget?ko:K13162	P58223	245	2.4e-19	KH domain-containing protein At4g18375 OS=Arabidopsis thaliana GN=At4g18375 PE=2 SV=1	PF07650//PF13184//PF13014//PF00013//PF04117	KH domain//NusA-like KH domain//KH domain//KH domain//Mpv17 / PMP22 family	--	--	GO:0003723	RNA binding	GO:0016021	integral component of membrane	--	--
Cluster-10319.110319	0	617.537	-Inf	2.72e-19	1.82e-16	1336	731348116	XP_010685331.1	1057	6.9e-113	PREDICTED: uncharacterized protein LOC104899768 isoform X1 [Beta vulgaris subsp. vulgaris]	731348115	XM_010687029.1	441	0	PREDICTED: Beta vulgaris subsp. vulgaris uncharacterized LOC104899768 (LOC104899768), transcript variant X1, mRNA	--	--	--	--	--	--	--	--	--	--	--	--	--	--	--	--	--	--
Cluster-10319.75322	0	332.814	-Inf	2.83e-19	1.89e-16	2085	731321104	XP_010671169.1	1370	5.5e-149	PREDICTED: probable helicase MAGATAMA 3 isoform X1 [Beta vulgaris subsp. vulgaris]>gi|731321106|ref|XP_010671170.1| PREDICTED: probable helicase MAGATAMA 3 isoform X1 [Beta vulgaris subsp. vulgaris]	731321107	XM_010672869.1	247	4.64e-124	PREDICTED: Beta vulgaris subsp. vulgaris probable helicase MAGATAMA 3 (LOC104888045), transcript variant X3, mRNA	K10706	SETX, ALS4	senataxin	http://www.genome.jp/dbget-bin/www_bget?ko:K10706	B6SFA4	462	1.5e-44	Probable helicase MAGATAMA 3 OS=Arabidopsis thaliana GN=MAA3 PE=2 SV=1	PF00307//PF01443	Calponin homology (CH) domain//Viral (Superfamily 1) RNA helicase	--	--	GO:0005524//GO:0005515	ATP binding//protein binding	--	--	KOG1801	tRNA-splicing endonuclease positive effector (SEN1)
Cluster-10319.65276	0	333.317	-Inf	2.9e-19	1.93e-16	1952	731364011	XP_010693740.1	211	1.3e-14	PREDICTED: ubiquinol-cytochrome-c reductase complex assembly factor 1 [Beta vulgaris subsp. vulgaris]>gi|870846337|gb|KMS98919.1| hypothetical protein BVRB_3g068070 [Beta vulgaris subsp. vulgaris]	--	--	--	--	--	K17662	CBP3, UQCC	cytochrome b pre-mRNA-processing protein 3	http://www.genome.jp/dbget-bin/www_bget?ko:K17662	Q42945	136	8.9e-07	Caffeoyl-CoA O-methyltransferase 6 OS=Nicotiana tabacum GN=CCOAOMT6 PE=2 SV=1	PF01596	O-methyltransferase	--	--	GO:0008171	O-methyltransferase activity	--	--	--	--
Cluster-10319.107687	445.025	0.850133	9.032	2.93e-19	1.95e-16	235	--	--	--	--	--	--	--	--	--	--	--	--	--	--	--	--	--	--	PF04725	Photosystem II 10 kDa polypeptide PsbR	GO:0015979	photosynthesis	--	--	GO:0009523//GO:0009654//GO:0042651	photosystem II//photosystem II oxygen evolving complex//thylakoid membrane	--	--
Cluster-10319.136473	500.151	0	Inf	3.05e-19	2.01e-16	1135	731348840	XP_010685692.1	313	1.1e-26	PREDICTED: serine/arginine repetitive matrix protein 1 isoform X2 [Beta vulgaris subsp. vulgaris]>gi|870853303|gb|KMT05184.1| hypothetical protein BVRB_7g173310 isoform B [Beta vulgaris subsp. vulgaris]	568870382	XM_006488321.1	119	3.56e-53	PREDICTED: Citrus sinensis serine/arginine repetitive matrix protein 1-like (LOC102608178), transcript variant X3, mRNA	K13171	SRRM1, SRM160	serine/arginine repetitive matrix protein 1	http://www.genome.jp/dbget-bin/www_bget?ko:K13171	Q8IYB3	151	9.4e-09	Serine/arginine repetitive matrix protein 1 OS=Homo sapiens GN=SRRM1 PE=1 SV=2	PF01480	PWI domain	GO:0006397	mRNA processing	--	--	--	--	KOG2146	Splicing coactivator SRm160/300, subunit SRm160 (contains PWI domain)
Cluster-10319.80364	9.08792	1394.99	-7.2621	3.34e-19	2.2e-16	1963	731375859	XP_010667385.1	2120	5.6e-236	PREDICTED: endoglucanase 2-like [Beta vulgaris subsp. vulgaris]>gi|870841843|gb|KMS95422.1| hypothetical protein BVRB_008400 [Beta vulgaris subsp. vulgaris]	731375858	XM_010669083.1	857	0	PREDICTED: Beta vulgaris subsp. vulgaris endoglucanase 2-like (LOC104884436), mRNA	--	--	--	--	Q8LCP6	1728	2.2e-191	Endoglucanase 10 OS=Arabidopsis thaliana GN=At1g75680 PE=2 SV=2	PF00759	Glycosyl hydrolase family 9	GO:0005975	carbohydrate metabolic process	GO:0004553	hydrolase activity, hydrolyzing O-glycosyl compounds	--	--	--	--
Cluster-10319.93179	0	370.819	-Inf	3.44e-19	2.26e-16	1212	731313516	XP_010680658.1	643	6.4e-65	PREDICTED: trihelix transcription factor GT-2-like [Beta vulgaris subsp. vulgaris]>gi|870868724|gb|KMT19527.1| hypothetical protein BVRB_1g011500 [Beta vulgaris subsp. vulgaris]	731313515	XM_010682356.1	219	9.78e-109	PREDICTED: Beta vulgaris subsp. vulgaris trihelix transcription factor GT-2-like (LOC104895765), mRNA	--	--	--	--	Q39117	447	4.8e-43	Trihelix transcription factor GT-2 OS=Arabidopsis thaliana GN=GT-2 PE=2 SV=1	PF00082//PF05887	Subtilase family//Procyclic acidic repetitive protein (PARP)	GO:0006508	proteolysis	GO:0004252	serine-type endopeptidase activity	GO:0016020	membrane	--	--
Cluster-10319.69980	0	329.265	-Inf	3.48e-19	2.28e-16	2207	731342851	XP_010682604.1	1062	3e-113	PREDICTED: WAT1-related protein At3g28050-like isoform X1 [Beta vulgaris subsp. vulgaris]>gi|731342853|ref|XP_010682605.1| PREDICTED: WAT1-related protein At3g28050-like isoform X2 [Beta vulgaris subsp. vulgaris]>gi|731342855|ref|XP_010682606.1| PREDICTED: WAT1-related protein At3g28050-like isoform X1 [Beta vulgaris subsp. vulgaris]>gi|731342857|ref|XP_010682607.1| PREDICTED: WAT1-related protei…	731342856	XM_010684305.1	481	0	PREDICTED: Beta vulgaris subsp. vulgaris WAT1-related protein At3g28050-like (LOC104897430), transcript variant X4, mRNA	--	--	--	--	Q94JU2	550	9.9e-55	WAT1-related protein At3g28050 OS=Arabidopsis thaliana GN=At3g28050 PE=2 SV=1	PF00892	EamA-like transporter family	--	--	--	--	GO:0016021//GO:0016020	integral component of membrane//membrane	--	--
Cluster-10319.181121	305.432	0	Inf	3.86e-19	2.52e-16	3051	731369419	XP_010696546.1	1035	5.6e-110	PREDICTED: uncharacterized protein LOC104909059 [Beta vulgaris subsp. vulgaris]>gi|731369422|ref|XP_010696547.1| PREDICTED: uncharacterized protein LOC104909059 [Beta vulgaris subsp. vulgaris]>gi|731369424|ref|XP_010696548.1| PREDICTED: uncharacterized protein LOC104909059 [Beta vulgaris subsp. vulgaris]>gi|870843721|gb|KMS96855.1| hypothetical protein BVRB_8g199310 [Beta vulgaris subsp. vulgaris]	731329213	XR_789805.1	148	7.37e-69	PREDICTED: Beta vulgaris subsp. vulgaris uncharacterized LOC104891473 (LOC104891473), ncRNA	--	--	--	--	Q9FFJ8	200	5.2e-14	L10-interacting MYB domain-containing protein OS=Arabidopsis thaliana GN=LIMYB PE=1 SV=1	--	--	--	--	--	--	--	--	--	--
Cluster-10319.67589	306.611	0	Inf	3.94e-19	2.56e-16	1130	731314751	XP_010688251.1	706	2.9e-72	PREDICTED: F-box-like/WD repeat-containing protein TBL1XR1 isoform X1 [Beta vulgaris subsp. vulgaris]	731314750	XM_010689949.1	332	1.39e-171	PREDICTED: Beta vulgaris subsp. vulgaris F-box-like/WD repeat-containing protein TBL1Y (LOC104902242), transcript variant X1, mRNA	K04508	TBL1	transducin (beta)-like 1	http://www.genome.jp/dbget-bin/www_bget?ko:K04508	Q7SZM9	287	1.6e-24	F-box-like/WD repeat-containing protein TBL1XR1-A OS=Xenopus laevis GN=tbl1xr1-a PE=1 SV=1	PF08513//PF00400	LisH//WD domain, G-beta repeat	--	--	GO:0005515	protein binding	--	--	KOG0273	Beta-transducin family (WD-40 repeat) protein
Cluster-10319.104782	0	325.061	-Inf	4.1e-19	2.66e-16	2234	731372370	XP_010666329.1	1912	8.3e-212	PREDICTED: sugar transporter ERD6-like 16 [Beta vulgaris subsp. vulgaris]>gi|870842856|gb|KMS96164.1| hypothetical protein BVRB_001450 [Beta vulgaris subsp. vulgaris]	--	--	--	--	--	--	--	--	--	Q8LBI9	1612	7.1e-178	Sugar transporter ERD6-like 16 OS=Arabidopsis thaliana GN=At5g18840 PE=2 SV=2	PF00083//PF07690	Sugar (and other) transporter//Major Facilitator Superfamily	GO:0055085	transmembrane transport	GO:0022857	transmembrane transporter activity	GO:0016021	integral component of membrane	--	--
Cluster-10319.80800	304.427	0	Inf	4.13e-19	2.67e-16	1173	731368834	XP_010696364.1	959	1.4e-101	PREDICTED: protein REVEILLE 8 isoform X1 [Beta vulgaris subsp. vulgaris]>gi|731368836|ref|XP_010696365.1| PREDICTED: protein REVEILLE 8 isoform X1 [Beta vulgaris subsp. vulgaris]	731368835	XM_010698063.1	507	0	PREDICTED: Beta vulgaris subsp. vulgaris protein REVEILLE 8 (LOC104908893), transcript variant X2, mRNA	--	--	--	--	Q8RWU3	684	1.5e-70	Protein REVEILLE 8 OS=Arabidopsis thaliana GN=RVE8 PE=2 SV=1	--	--	--	--	--	--	--	--	--	--
Cluster-10319.125041	303.278	0	Inf	4.2e-19	2.71e-16	1690	731348120	XP_010685333.1	1395	5.6e-152	PREDICTED: uncharacterized protein LOC104899768 isoform X3 [Beta vulgaris subsp. vulgaris]	731348119	XM_010687031.1	663	0	PREDICTED: Beta vulgaris subsp. vulgaris uncharacterized LOC104899768 (LOC104899768), transcript variant X3, mRNA	--	--	--	--	--	--	--	--	--	--	--	--	--	--	--	--	--	--
Cluster-10319.85725	303.183	0	Inf	4.32e-19	2.78e-16	3255	731361937	XP_010692625.1	2210	3.4e-246	PREDICTED: transcriptional corepressor SEUSS [Beta vulgaris subsp. vulgaris]>gi|870847315|gb|KMS99695.1| hypothetical protein BVRB_1g021600 [Beta vulgaris subsp. vulgaris]	731361936	XM_010694323.1	1064	0	PREDICTED: Beta vulgaris subsp. vulgaris transcriptional corepressor SEUSS (LOC104905714), mRNA	--	--	--	--	Q8W234	1355	6.6e-148	Transcriptional corepressor SEUSS OS=Arabidopsis thaliana GN=SEU PE=1 SV=1	PF07655//PF09726	Secretin N-terminal domain//Transmembrane protein	GO:0009297	pilus assembly	--	--	GO:0016021//GO:0019867	integral component of membrane//outer membrane	--	--
Cluster-10319.138367	302.059	0	Inf	4.34e-19	2.78e-16	3858	731320835	XP_010671023.1	432	5.9e-40	PREDICTED: mitochondrial inner membrane protease subunit 1-like [Beta vulgaris subsp. vulgaris]>gi|870865560|gb|KMT16610.1| hypothetical protein BVRB_3g048960 [Beta vulgaris subsp. vulgaris]	270142324	BT109276.1	36	1.7e-06	Picea glauca clone GQ03206_K10 mRNA sequence	--	--	--	--	--	--	--	--	--	--	--	--	--	--	--	--	--	--
Cluster-10319.102677	0	320.564	-Inf	4.4e-19	2.81e-16	3608	731348682	XP_010685612.1	607	2.8e-60	PREDICTED: leucine-rich repeat-containing protein 49 isoform X2 [Beta vulgaris subsp. vulgaris]	731348681	XM_010687310.1	113	2.5e-49	PREDICTED: Beta vulgaris subsp. vulgaris leucine-rich repeat-containing protein 49 (LOC104899998), transcript variant X2, mRNA	--	--	--	--	--	--	--	--	PF06404	Phytosulfokine precursor protein (PSK)	GO:0040007//GO:0008283//GO:0007165	growth//cell proliferation//signal transduction	GO:0008083	growth factor activity	GO:0005576	extracellular region	--	--
Cluster-10319.75905	302.744	0	Inf	4.58e-19	2.91e-16	723	731342753	XP_010682553.1	698	1.6e-71	PREDICTED: AMSH-like ubiquitin thioesterase 2 [Beta vulgaris subsp. vulgaris]>gi|870855534|gb|KMT07250.1| hypothetical protein BVRB_6g148830 [Beta vulgaris subsp. vulgaris]	731342752	XM_010684251.1	260	9.25e-132	PREDICTED: Beta vulgaris subsp. vulgaris AMSH-like ubiquitin thioesterase 2 (LOC104897386), mRNA	K11866	STAMBP, AMSH	STAM-binding protein	http://www.genome.jp/dbget-bin/www_bget?ko:K11866	Q6NKP9	594	2.6e-60	AMSH-like ubiquitin thioesterase 2 OS=Arabidopsis thaliana GN=AMSH2 PE=2 SV=1	PF01398	JAB1/Mov34/MPN/PAD-1 ubiquitin protease	--	--	GO:0005515	protein binding	--	--	KOG2880	SMAD6 interacting protein AMSH, contains JAB/MPN/Mov34 domain
Cluster-10319.123754	0	322.971	-Inf	4.73e-19	3.01e-16	2300	731363841	XP_010693650.1	1236	2.1e-133	PREDICTED: glycosyltransferase family 64 protein C4-like [Beta vulgaris subsp. vulgaris]>gi|870846361|gb|KMS98937.1| hypothetical protein BVRB_3g067380 [Beta vulgaris subsp. vulgaris]	--	--	--	--	--	K02367	EXT2	glucuronyl/N-acetylglucosaminyl transferase EXT2	http://www.genome.jp/dbget-bin/www_bget?ko:K02367	Q9LY62	963	1.3e-102	Glycosyltransferase family 64 protein C4 OS=Arabidopsis thaliana GN=EPC1 PE=2 SV=1	PF09258	Glycosyl transferase family 64 domain	GO:0006024//GO:0015012	glycosaminoglycan biosynthetic process//heparan sulfate proteoglycan biosynthetic process	--	--	GO:0016021	integral component of membrane	KOG1022	Acetylglucosaminyltransferase EXT2/exostosin 2
Cluster-10319.107098	693.29	0	Inf	5.01e-19	3.17e-16	3927	731332915	XP_010677461.1	3001	0	PREDICTED: protein ENHANCED DISEASE RESISTANCE 2-like isoform X1 [Beta vulgaris subsp. vulgaris]	731332914	XM_010679159.1	1346	0	PREDICTED: Beta vulgaris subsp. vulgaris protein ENHANCED DISEASE RESISTANCE 2-like (LOC104893084), transcript variant X1, mRNA	--	--	--	--	F4JSE7	2420	2.5e-271	Protein ENHANCED DISEASE RESISTANCE 2 OS=Arabidopsis thaliana GN=EDR2 PE=2 SV=1	PF01852	START domain	--	--	GO:0008289	lipid binding	--	--	--	--
Cluster-10319.85007	299.14	0	Inf	5.44e-19	3.44e-16	6289	731330430	XP_010676129.1	7491	0	PREDICTED: proteasome activator subunit 4 [Beta vulgaris subsp. vulgaris]>gi|731330432|ref|XP_010676130.1| PREDICTED: proteasome activator subunit 4 [Beta vulgaris subsp. vulgaris]>gi|731330434|ref|XP_010676131.1| PREDICTED: proteasome activator subunit 4 [Beta vulgaris subsp. vulgaris]>gi|870861371|gb|KMT12661.1| hypothetical protein BVRB_4g091190 [Beta vulgaris subsp. vulgaris]	731330429	XM_010677827.1	3233	0	PREDICTED: Beta vulgaris subsp. vulgaris proteasome activator subunit 4 (LOC104892018), transcript variant X1, mRNA	K06699	PSME4	proteasome activator subunit 4	http://www.genome.jp/dbget-bin/www_bget?ko:K06699	F4JC97	5968	0	Proteasome activator subunit 4 OS=Arabidopsis thaliana GN=PA200 PE=2 SV=2	PF02724//PF01479//PF02985	CDC45-like protein//S4 domain//HEAT repeat	GO:0006270	DNA replication initiation	GO:0005515//GO:0003723	protein binding//RNA binding	--	--	KOG1851	Uncharacterized conserved protein
Cluster-10319.97989	16.3305	2056.86	-6.9767	5.55e-19	3.49e-16	1334	731312833	XP_010676650.1	574	7e-57	PREDICTED: serine/arginine-rich splicing factor SC35-like [Beta vulgaris subsp. vulgaris]>gi|870869093|gb|KMT19879.1| hypothetical protein BVRB_1g009270 [Beta vulgaris subsp. vulgaris]	731312832	XM_010678348.1	264	1.04e-133	PREDICTED: Beta vulgaris subsp. vulgaris serine/arginine-rich splicing factor SC35-like (LOC104892418), mRNA	K12891	SFRS2	splicing factor, arginine/serine-rich 2	http://www.genome.jp/dbget-bin/www_bget?ko:K12891	Q9FMG4	506	7.5e-50	Serine/arginine-rich splicing factor SC35 OS=Arabidopsis thaliana GN=SC35 PE=1 SV=1	PF00076	RNA recognition motif. (a.k.a. RRM, RBD, or RNP domain)	--	--	GO:0003676	nucleic acid binding	--	--	KOG4207	Predicted splicing factor, SR protein superfamily
Cluster-10319.187668	298.012	0	Inf	5.99e-19	3.76e-16	2582	731350837	XP_010686718.1	328	4.6e-28	PREDICTED: uncharacterized protein LOC104900885 [Beta vulgaris subsp. vulgaris]>gi|870852262|gb|KMT04201.1| hypothetical protein BVRB_8g184960 [Beta vulgaris subsp. vulgaris]	--	--	--	--	--	--	--	--	--	--	--	--	--	PF06350	Hormone-sensitive lipase (HSL) N-terminus	GO:0016042//GO:0008203	lipid catabolic process//cholesterol metabolic process	GO:0016298	lipase activity	--	--	--	--
Cluster-10319.78638	0	319.617	-Inf	6.03e-19	3.77e-16	1203	731334675	XP_010678340.1	1367	7.1e-149	PREDICTED: myosin heavy chain, non-muscle [Beta vulgaris subsp. vulgaris]>gi|870859473|gb|KMT10915.1| hypothetical protein BVRB_5g113280 [Beta vulgaris subsp. vulgaris]	731334674	XM_010680038.1	558	0	PREDICTED: Beta vulgaris subsp. vulgaris myosin heavy chain, non-muscle (LOC104893902), mRNA	--	--	--	--	Q8RWD5	882	1.7e-93	Coiled-coil domain-containing protein SCD2 OS=Arabidopsis thaliana GN=SCD2 PE=1 SV=1	PF10717//PF01056//PF05529//PF04111	Occlusion-derived virus envelope protein ODV-E18//Myc amino-terminal region//B-cell receptor-associated protein 31-like//Autophagy protein Apg6	GO:0006886//GO:0006355//GO:0006914	intracellular protein transport//regulation of transcription, DNA-templated//autophagy	GO:0003700	transcription factor activity, sequence-specific DNA binding	GO:0019031//GO:0005667//GO:0016021//GO:0005783	viral envelope//transcription factor complex//integral component of membrane//endoplasmic reticulum	--	--
Cluster-10319.93291	0	331.986	-Inf	6.05e-19	3.77e-16	2392	731347004	XP_010684755.1	1319	5.2e-143	PREDICTED: 4-hydroxybenzoate polyprenyltransferase, mitochondrial [Beta vulgaris subsp. vulgaris]>gi|870853989|gb|KMT05818.1| hypothetical protein BVRB_7g165920 [Beta vulgaris subsp. vulgaris]	731347003	XM_010686453.1	556	0	PREDICTED: Beta vulgaris subsp. vulgaris 4-hydroxybenzoate polyprenyltransferase, mitochondrial (LOC104899290), mRNA	K06125	COQ2	4-hydroxybenzoate polyprenyltransferase	http://www.genome.jp/dbget-bin/www_bget?ko:K06125	Q93YP7	1120	8.6e-121	4-hydroxybenzoate polyprenyltransferase, mitochondrial OS=Arabidopsis thaliana GN=PPT1 PE=2 SV=1	PF01040	UbiA prenyltransferase family	--	--	GO:0004659	prenyltransferase activity	GO:0016021	integral component of membrane	KOG1381	Para-hydroxybenzoate-polyprenyl transferase
Cluster-10319.88892	0	316.394	-Inf	6.25e-19	3.89e-16	3048	731324508	XP_010673006.1	1174	4.3e-126	PREDICTED: nucleolar protein 10 [Beta vulgaris subsp. vulgaris]>gi|870864031|gb|KMT15164.1| hypothetical protein BVRB_3g062780 [Beta vulgaris subsp. vulgaris]	731324507	XM_010674704.1	497	0	PREDICTED: Beta vulgaris subsp. vulgaris nucleolar protein 10 (LOC104889479), mRNA	K14788	NOL10, ENP2	ribosome biogenesis protein ENP2	http://www.genome.jp/dbget-bin/www_bget?ko:K14788	Q7T0Q5	545	5.2e-54	Nucleolar protein 10 OS=Xenopus laevis GN=nol10 PE=2 SV=1	PF02184	HAT (Half-A-TPR) repeat	GO:0006396	RNA processing	--	--	GO:0005622	intracellular	KOG2321	WD40 repeat protein
Cluster-10319.180071	296.209	0	Inf	6.42e-19	3.98e-16	786	--	--	--	--	--	--	--	--	--	--	--	--	--	--	--	--	--	--	--	--	--	--	--	--	--	--	--	--
Cluster-10319.96119	0	315.035	-Inf	6.61e-19	4.08e-16	6512	731361076	XP_010692161.1	5449	0	PREDICTED: uncharacterized protein LOC104905346 [Beta vulgaris subsp. vulgaris]>gi|731361078|ref|XP_010692162.1| PREDICTED: uncharacterized protein LOC104905346 [Beta vulgaris subsp. vulgaris]>gi|731361080|ref|XP_010692163.1| PREDICTED: uncharacterized protein LOC104905346 [Beta vulgaris subsp. vulgaris]>gi|731361082|ref|XP_010692164.1| PREDICTED: uncharacterized protein LOC104905346 [Beta vulgar…	731361083	XM_010693863.1	1624	0	PREDICTED: Beta vulgaris subsp. vulgaris uncharacterized LOC104905346 (LOC104905346), transcript variant X5, mRNA	--	--	--	--	Q6PB75	242	1.5e-18	Non-canonical poly(A) RNA polymerase PAPD7 OS=Mus musculus GN=Papd7 PE=2 SV=2	PF01909	Nucleotidyltransferase domain	--	--	GO:0016779	nucleotidyltransferase activity	--	--	KOG1906	DNA polymerase sigma
Cluster-10319.100245	384.593	0.566755	9.4064	6.68e-19	4.11e-16	867	731331276	XP_010676578.1	1035	1.6e-110	PREDICTED: homeobox protein HD1 [Beta vulgaris subsp. vulgaris]	807045978	KM586817.1	39	7.98e-09	Primula vulgaris knotted-like 4 protein (KNL4) gene, complete cds	--	--	--	--	P46606	927	7.4e-99	Homeobox protein HD1 OS=Brassica napus GN=HD1 PE=2 SV=1	PF03791//PF03789//PF03790	KNOX2 domain//ELK domain//KNOX1 domain	--	--	GO:0003677	DNA binding	GO:0005634	nucleus	--	--
Cluster-10319.62369	0	316.578	-Inf	6.84e-19	4.2e-16	2818	731340682	XP_010681531.1	522	1.6e-50	PREDICTED: uncharacterized protein LOC104896481 [Beta vulgaris subsp. vulgaris]>gi|870856703|gb|KMT08308.1| hypothetical protein BVRB_6g141750 [Beta vulgaris subsp. vulgaris]	--	--	--	--	--	--	--	--	--	P04146	250	7.7e-20	Copia protein OS=Drosophila melanogaster GN=GIP PE=1 SV=3	PF04689	DNA binding protein S1FA	GO:0006355	regulation of transcription, DNA-templated	GO:0003677	DNA binding	GO:0005634	nucleus	--	--
Cluster-10319.92267	294.51	0	Inf	7.14e-19	4.37e-16	2304	731352571	XP_010687614.1	1310	5.5e-142	PREDICTED: F-box protein SKIP1 [Beta vulgaris subsp. vulgaris]>gi|870851402|gb|KMT03449.1| hypothetical protein BVRB_8g191330 [Beta vulgaris subsp. vulgaris]	731352570	XM_010689312.1	446	0	PREDICTED: Beta vulgaris subsp. vulgaris F-box protein SKIP1 (LOC104901713), mRNA	K10268	FBXL2_20	F-box and leucine-rich repeat protein 2/20	http://www.genome.jp/dbget-bin/www_bget?ko:K10268	Q9FDX1	907	4.1e-96	F-box protein SKIP1 OS=Arabidopsis thaliana GN=SKIP1 PE=1 SV=1	PF13855//PF00646//PF12937//PF00560//PF09029	Leucine rich repeat//F-box domain//F-box-like//Leucine Rich Repeat//5-aminolevulinate synthase presequence	GO:0042967//GO:0006566//GO:0006778//GO:0006544//GO:0006563//GO:0006783	acyl-carrier-protein biosynthetic process//threonine metabolic process//porphyrin-containing compound metabolic process//glycine metabolic process//L-serine metabolic process//heme biosynthetic process	GO:0030170//GO:0005515//GO:0003870	pyridoxal phosphate binding//protein binding//5-aminolevulinate synthase activity	GO:0005759	mitochondrial matrix	--	--
Cluster-10319.134304	0	313.303	-Inf	7.29e-19	4.45e-16	975	731327061	XP_010674335.1	282	3.7e-23	PREDICTED: thioredoxin domain-containing protein PLP3B-like [Beta vulgaris subsp. vulgaris]>gi|870862786|gb|KMT13974.1| hypothetical protein BVRB_4g078070 [Beta vulgaris subsp. vulgaris]	823205642	XM_012581401.1	98	1.44e-41	PREDICTED: Gossypium raimondii thioredoxin domain-containing protein PLP3B-like (LOC105763255), transcript variant X1, mRNA	--	--	--	--	Q8LCV1	241	2.9e-19	Thioredoxin domain-containing protein PLP3B OS=Arabidopsis thaliana GN=PLP3B PE=2 SV=1	--	--	--	--	--	--	--	--	KOG1672	ATP binding protein
Cluster-10319.40070	380.822	0.672757	9.1448	7.38e-19	4.49e-16	1666	731322261	XP_010671795.1	1723	5.1e-190	PREDICTED: F-box protein At5g49610 [Beta vulgaris subsp. vulgaris]>gi|870865250|gb|KMT16317.1| hypothetical protein BVRB_3g054650 [Beta vulgaris subsp. vulgaris]	731322260	XM_010673493.1	621	0	PREDICTED: Beta vulgaris subsp. vulgaris F-box protein At5g49610 (LOC104888491), mRNA	--	--	--	--	Q9FGY4	1264	1.2e-137	F-box protein At5g49610 OS=Arabidopsis thaliana GN=At5g49610 PE=1 SV=1	PF00646//PF01344//PF12937	F-box domain//Kelch motif//F-box-like	--	--	GO:0005515	protein binding	--	--	--	--
Cluster-10319.97700	0	308.401	-Inf	8.43e-19	5.12e-16	1435	731367015	XP_010695383.1	1058	5.7e-113	PREDICTED: gamma carbonic anhydrase-like 2, mitochondrial [Beta vulgaris subsp. vulgaris]>gi|870844848|gb|KMS97719.1| hypothetical protein BVRB_5g124630 [Beta vulgaris subsp. vulgaris]	731367014	XM_010697081.1	463	0	PREDICTED: Beta vulgaris subsp. vulgaris gamma carbonic anhydrase-like 2, mitochondrial (LOC104908029), mRNA	--	--	--	--	Q9SMN1	957	4.1e-102	Gamma carbonic anhydrase-like 2, mitochondrial OS=Arabidopsis thaliana GN=GAMMACAL2 PE=1 SV=1	PF07959	L-fucokinase	--	--	GO:0016772	transferase activity, transferring phosphorus-containing groups	--	--	--	--
Cluster-10319.81012	289.257	0	Inf	9.01e-19	5.45e-16	220	731347969	XP_010685256.1	158	2e-09	PREDICTED: auxin-repressed 12.5 kDa protein [Beta vulgaris subsp. vulgaris]>gi|870852895|gb|KMT04776.1| hypothetical protein BVRB_7g169530 [Beta vulgaris subsp. vulgaris]	--	--	--	--	--	--	--	--	--	--	--	--	--	--	--	--	--	--	--	--	--	--	--
Cluster-10319.37691	288.449	0	Inf	9.26e-19	5.59e-16	2960	731315354	XP_010691034.1	3209	0	PREDICTED: uncharacterized protein LOC104904473 isoform X1 [Beta vulgaris subsp. vulgaris]>gi|870867503|gb|KMT18372.1| hypothetical protein BVRB_2g025260 isoform A [Beta vulgaris subsp. vulgaris]	731315353	XM_010692732.1	1145	0	PREDICTED: Beta vulgaris subsp. vulgaris uncharacterized LOC104904473 (LOC104904473), transcript variant X1, mRNA	--	--	--	--	--	--	--	--	PF02892//PF02178//PF05699	BED zinc finger//AT hook motif//hAT family C-terminal dimerisation region	--	--	GO:0003677//GO:0046983	DNA binding//protein dimerization activity	--	--	--	--
Cluster-10319.122515	462.072	0	Inf	9.38e-19	5.64e-16	1374	747044240	XP_011088022.1	918	9.3e-97	PREDICTED: uncharacterized protein LOC105169335 [Sesamum indicum]	731316277	XM_010696590.1	313	6.2e-161	PREDICTED: Beta vulgaris subsp. vulgaris uncharacterized LOC104907628 (LOC104907628), transcript variant X1, mRNA	--	--	--	--	--	--	--	--	--	--	--	--	--	--	--	--	--	--
Cluster-10319.63185	0	306.278	-Inf	9.64e-19	5.78e-16	2054	731312160	XP_010672843.1	1943	1.9e-215	PREDICTED: uncharacterized protein LOC104889348 [Beta vulgaris subsp. vulgaris]>gi|870869964|gb|KMT20709.1| hypothetical protein BVRB_1g006840 [Beta vulgaris subsp. vulgaris]	731312159	XM_010674541.1	891	0	PREDICTED: Beta vulgaris subsp. vulgaris uncharacterized LOC104889348 (LOC104889348), mRNA	--	--	--	--	--	--	--	--	PF02232//PF06849	Alpha trans-inducing protein (Alpha-TIF)//Protein of unknown function (DUF1246)	GO:0006188//GO:0006355	IMP biosynthetic process//regulation of transcription, DNA-templated	GO:0005524//GO:0016879//GO:0000287//GO:0003677	ATP binding//ligase activity, forming carbon-nitrogen bonds//magnesium ion binding//DNA binding	--	--	--	--
Cluster-10319.84651	0	307.024	-Inf	9.81e-19	5.87e-16	2301	731329655	XP_010675710.1	2486	2.4e-278	PREDICTED: uncharacterized protein LOC104891680 [Beta vulgaris subsp. vulgaris]>gi|870861459|gb|KMT12731.1| hypothetical protein BVRB_4g088270 [Beta vulgaris subsp. vulgaris]	731329654	XM_010677408.1	974	0	PREDICTED: Beta vulgaris subsp. vulgaris uncharacterized LOC104891680 (LOC104891680), mRNA	--	--	--	--	F4I878	181	6.3e-12	Protein BRANCHLESS TRICHOME OS=Arabidopsis thaliana GN=BLT PE=1 SV=1	PF03201//PF04632//PF09496	H2-forming N5,N10-methylene-tetrahydromethanopterin dehydrogenase//Fusaric acid resistance protein family//Cenp-O kinetochore centromere component	GO:0055114//GO:0015948//GO:0046656//GO:0034508//GO:0006810	oxidation-reduction process//methanogenesis//folic acid biosynthetic process//centromere complex assembly//transport	GO:0018537//GO:0047068	coenzyme F420-dependent N5,N10-methenyltetrahydromethanopterin reductase activity//N5,N10-methenyltetrahydromethanopterin hydrogenase activity	GO:0000776//GO:0005886	kinetochore//plasma membrane	--	--
Cluster-10319.86776	2.04132	560.36	-8.1007	1e-18	5.97e-16	1834	731361897	XP_010692604.1	2175	2.2e-242	PREDICTED: somatic embryogenesis receptor kinase 2 [Beta vulgaris subsp. vulgaris]	731361896	XM_010694302.1	1064	0	PREDICTED: Beta vulgaris subsp. vulgaris somatic embryogenesis receptor kinase 2 (LOC104905692), mRNA	K13418	SERK1	somatic embryogenesis receptor kinase 1	http://www.genome.jp/dbget-bin/www_bget?ko:K13418	Q94AG2	1734	4.2e-192	Somatic embryogenesis receptor kinase 1 OS=Arabidopsis thaliana GN=SERK1 PE=1 SV=2	PF07714//PF00560//PF00069//PF13855	Protein tyrosine kinase//Leucine Rich Repeat//Protein kinase domain//Leucine rich repeat	GO:0006468	protein phosphorylation	GO:0005524//GO:0004672//GO:0005515	ATP binding//protein kinase activity//protein binding	--	--	--	--
Cluster-10319.43074	286.408	0	Inf	1.02e-18	6.1e-16	1587	731322972	XP_010672183.1	949	2.7e-100	PREDICTED: hemK methyltransferase family member 2 [Beta vulgaris subsp. vulgaris]>gi|731322974|ref|XP_010672184.1| PREDICTED: hemK methyltransferase family member 2 [Beta vulgaris subsp. vulgaris]>gi|870864641|gb|KMT15736.1| hypothetical protein BVRB_3g057140 [Beta vulgaris subsp. vulgaris]	731322973	XM_010673882.1	359	0	PREDICTED: Beta vulgaris subsp. vulgaris hemK methyltransferase family member 2 (LOC104888799), transcript variant X2, mRNA	K19589	N6AMT1	release factor glutamine methyltransferase	http://www.genome.jp/dbget-bin/www_bget?ko:K19589	Q9Y5N5	315	1.3e-27	HemK methyltransferase family member 2 OS=Homo sapiens GN=N6AMT1 PE=1 SV=3	PF05175//PF01135//PF02384//PF02390//PF08241	Methyltransferase small domain//Protein-L-isoaspartate(D-aspartate) O-methyltransferase (PCMT)//N-6 DNA Methylase//Putative methyltransferase//Methyltransferase domain	GO:0006306//GO:0006400//GO:0006479//GO:0046500//GO:0008152//GO:0006464//GO:0009451//GO:0008033	DNA methylation//tRNA modification//protein methylation//S-adenosylmethionine metabolic process//metabolic process//cellular protein modification process//RNA modification//tRNA processing	GO:0008168//GO:0004719//GO:0003677//GO:0008176//GO:0008170	methyltransferase activity//protein-L-isoaspartate (D-aspartate) O-methyltransferase activity//DNA binding//tRNA (guanine-N7-)-methyltransferase activity//N-methyltransferase activity	--	--	KOG3191	Predicted N6-DNA-methyltransferase
Cluster-10319.90108	0	304.113	-Inf	1.05e-18	6.22e-16	703	224551521	ACN54198.1	457	1.4e-43	mitogen activated protein kinase kinase [Salicornia brachiata]	--	--	--	--	--	--	--	--	--	Q9FX43	273	4.1e-23	Mitogen-activated protein kinase kinase 9 OS=Arabidopsis thaliana GN=MKK9 PE=1 SV=1	PF07714//PF01810//PF00069//PF00265//PF06293//PF03249//PF07859	Protein tyrosine kinase//LysE type translocator//Protein kinase domain//Thymidine kinase//Lipopolysaccharide kinase (Kdo/WaaP) family//Type specific antigen//alpha/beta hydrolase fold	GO:0006230//GO:0006865//GO:0006206//GO:0008152//GO:0006468	TMP biosynthetic process//amino acid transport//pyrimidine nucleobase metabolic process//metabolic process//protein phosphorylation	GO:0016787//GO:0004672//GO:0016773//GO:0004797//GO:0005524	hydrolase activity//protein kinase activity//phosphotransferase activity, alcohol group as acceptor//thymidine kinase activity//ATP binding	GO:0016020//GO:0016021	membrane//integral component of membrane	KOG0581	Mitogen-activated protein kinase kinase (MAP2K)
Cluster-10319.84251	285.337	0	Inf	1.13e-18	6.69e-16	844	731315737	XP_010692749.1	598	7.3e-60	PREDICTED: ultraviolet-B receptor UVR8 [Beta vulgaris subsp. vulgaris]>gi|870867651|gb|KMT18520.1| hypothetical protein BVRB_2g026590 [Beta vulgaris subsp. vulgaris]	731315736	XM_010694447.1	224	1.12e-111	PREDICTED: Beta vulgaris subsp. vulgaris ultraviolet-B receptor UVR8 (LOC104905810), mRNA	--	--	--	--	Q15751	209	1.3e-15	Probable E3 ubiquitin-protein ligase HERC1 OS=Homo sapiens GN=HERC1 PE=1 SV=2	PF06596	Photosystem II reaction centre X protein (PsbX)	GO:0015979	photosynthesis	--	--	GO:0009523//GO:0016020	photosystem II//membrane	KOG1426	FOG: RCC1 domain
Cluster-10319.83779	284.739	0	Inf	1.14e-18	6.74e-16	2365	731357544	XP_010690268.1	842	1e-87	PREDICTED: cytokinin riboside 5'-monophosphate phosphoribohydrolase LOG5 [Beta vulgaris subsp. vulgaris]	731357543	XM_010691966.1	389	0	PREDICTED: Beta vulgaris subsp. vulgaris cytokinin riboside 5'-monophosphate phosphoribohydrolase LOG5 (LOC104903840), mRNA	K06966	K06966	uncharacterized protein	http://www.genome.jp/dbget-bin/www_bget?ko:K06966	Q8LBB7	717	4.6e-74	Cytokinin riboside 5'-monophosphate phosphoribohydrolase LOG5 OS=Arabidopsis thaliana GN=LOG5 PE=1 SV=1	--	--	--	--	--	--	--	--	--	--
Cluster-10319.53196	1.36088	480.057	-8.4625	1.15e-18	6.74e-16	1043	731352512	XP_010687588.1	361	2.7e-32	PREDICTED: coiled-coil domain-containing protein 12 [Beta vulgaris subsp. vulgaris]>gi|870851378|gb|KMT03425.1| hypothetical protein BVRB_8g191100 [Beta vulgaris subsp. vulgaris]	--	--	--	--	--	K12871	CCDC12	coiled-coil domain-containing protein 12	http://www.genome.jp/dbget-bin/www_bget?ko:K12871	Q8R344	150	1.1e-08	Coiled-coil domain-containing protein 12 OS=Mus musculus GN=Ccdc12 PE=1 SV=2	--	--	--	--	--	--	--	--	KOG3407	Uncharacterized conserved protein
Cluster-10319.143454	283.393	0	Inf	1.3e-18	7.64e-16	3405	731363968	XP_010693718.1	359	1.5e-31	PREDICTED: uncharacterized protein LOC104906635 [Beta vulgaris subsp. vulgaris]>gi|870846316|gb|KMS98898.1| hypothetical protein BVRB_3g067900 isoform A [Beta vulgaris subsp. vulgaris]	--	--	--	--	--	K03026	RPC4, POLR3D	DNA-directed RNA polymerase III subunit RPC4	http://www.genome.jp/dbget-bin/www_bget?ko:K03026	Q5E9Z7	183	5.5e-12	DNA-directed RNA polymerase III subunit RPC4 OS=Bos taurus GN=POLR3D PE=2 SV=1	PF05132	RNA polymerase III RPC4	GO:0006206//GO:0006383//GO:0006351//GO:0006144	pyrimidine nucleobase metabolic process//transcription from RNA polymerase III promoter//transcription, DNA-templated//purine nucleobase metabolic process	GO:0003677//GO:0003899	DNA binding//DNA-directed RNA polymerase activity	GO:0005730//GO:0005666	nucleolus//DNA-directed RNA polymerase III complex	KOG3122	DNA-directed RNA polymerase III subunit
Cluster-10319.117705	283.7	0	Inf	1.31e-18	7.68e-16	1315	731334250	XP_010678126.1	821	1.6e-85	PREDICTED: uncharacterized protein LOC104893692 isoform X1 [Beta vulgaris subsp. vulgaris]	--	--	--	--	--	--	--	--	--	--	--	--	--	--	--	--	--	--	--	--	--	--	--
Cluster-10319.89091	386.019	0	Inf	1.32e-18	7.68e-16	1431	731314179	XP_010684514.1	1529	1.4e-167	PREDICTED: nucleobase-ascorbate transporter 3 [Beta vulgaris subsp. vulgaris]>gi|870868525|gb|KMT19350.1| hypothetical protein BVRB_1g013520 [Beta vulgaris subsp. vulgaris]	731314178	XM_010686212.1	607	0	PREDICTED: Beta vulgaris subsp. vulgaris nucleobase-ascorbate transporter 3 (LOC104899076), mRNA	K14611	SLC23A1_2, SVCT1_2	solute carrier family 23 (nucleobase transporter), member 1/2	http://www.genome.jp/dbget-bin/www_bget?ko:K14611	Q8GZD4	1137	5.5e-123	Nucleobase-ascorbate transporter 3 OS=Arabidopsis thaliana GN=NAT3 PE=2 SV=2	PF00860	Permease family	GO:0006810//GO:0055085	transport//transmembrane transport	GO:0005215	transporter activity	GO:0016020	membrane	--	--
Cluster-10319.95287	281.04	0	Inf	1.4e-18	8.11e-16	2609	731349185	XP_010685867.1	3235	0	PREDICTED: 125 kDa kinesin-related protein [Beta vulgaris subsp. vulgaris]>gi|870853470|gb|KMT05351.1| hypothetical protein BVRB_7g174830 [Beta vulgaris subsp. vulgaris]	731349184	XM_010687565.1	1541	0	PREDICTED: Beta vulgaris subsp. vulgaris 125 kDa kinesin-related protein (LOC104900195), mRNA	K10398	KIF11, EG5	kinesin family member 11	http://www.genome.jp/dbget-bin/www_bget?ko:K10398	O23826	1170	1.5e-126	125 kDa kinesin-related protein OS=Nicotiana tabacum GN=TKRP125 PE=1 SV=1	PF00225	Kinesin motor domain	GO:0007017//GO:0007018	microtubule-based process//microtubule-based movement	GO:0005524//GO:0003777//GO:0008017	ATP binding//microtubule motor activity//microtubule binding	GO:0045298//GO:0005874	tubulin complex//microtubule	KOG0243	Kinesin-like protein
Cluster-10319.54612	280.215	0	Inf	1.52e-18	8.79e-16	2394	731327153	XP_010674378.1	1588	3.3e-174	PREDICTED: uncharacterized protein At5g08430 [Beta vulgaris subsp. vulgaris]>gi|870862821|gb|KMT14009.1| hypothetical protein BVRB_4g078380 [Beta vulgaris subsp. vulgaris]	731327152	XM_010676076.1	618	0	PREDICTED: Beta vulgaris subsp. vulgaris uncharacterized protein At5g08430 (LOC104890546), mRNA	--	--	--	--	Q9FT92	418	2.2e-39	Uncharacterized protein At5g08430 OS=Arabidopsis thaliana GN=At5g08430 PE=1 SV=2	PF03126//PF02201	Plus-3 domain//SWIB/MDM2 domain	--	--	GO:0003677//GO:0005515	DNA binding//protein binding	--	--	--	--
Cluster-10319.93197	279.427	0	Inf	1.58e-18	9.13e-16	221	--	--	--	--	--	--	--	--	--	--	--	--	--	--	--	--	--	--	--	--	--	--	--	--	--	--	--	--
Cluster-10319.63824	0	299.016	-Inf	1.59e-18	9.19e-16	2579	225459475	XP_002284399.1	1784	6.7e-197	PREDICTED: uncharacterized protein At1g04910 isoform X2 [Vitis vinifera]	731310596	XM_010693284.1	888	0	PREDICTED: Beta vulgaris subsp. vulgaris uncharacterized protein At1g04910-like (LOC104904601), mRNA	--	--	--	--	Q8W486	616	2.6e-62	Uncharacterized protein At1g04910 OS=Arabidopsis thaliana GN=At1g04910 PE=2 SV=1	PF00439	Bromodomain	--	--	GO:0005515	protein binding	--	--	--	--
Cluster-10319.50196	627.067	2.93978	7.7368	1.62e-18	9.31e-16	2054	731357629	XP_010690313.1	1898	3.2e-210	PREDICTED: DDB1- and CUL4-associated factor 8 isoform X2 [Beta vulgaris subsp. vulgaris]>gi|870849072|gb|KMT01335.1| hypothetical protein BVRB_9g213500 [Beta vulgaris subsp. vulgaris]	731357628	XM_010692011.1	748	0	PREDICTED: Beta vulgaris subsp. vulgaris DDB1- and CUL4-associated factor 8 (LOC104903881), transcript variant X2, mRNA	K11804	WDR42A	WD repeat-containing protein 42A	http://www.genome.jp/dbget-bin/www_bget?ko:K11804	Q5TAQ9	681	5.9e-70	DDB1- and CUL4-associated factor 8 OS=Homo sapiens GN=DCAF8 PE=1 SV=1	PF00400	WD domain, G-beta repeat	--	--	GO:0005515	protein binding	--	--	KOG1334	WD40 repeat protein
Cluster-10319.107882	278.182	0	Inf	1.64e-18	9.39e-16	2270	731329695	XP_010675732.1	432	3.5e-40	PREDICTED: 1,4-alpha-glucan-branching enzyme 3, chloroplastic/amyloplastic [Beta vulgaris subsp. vulgaris]>gi|870861489|gb|KMT12761.1| hypothetical protein BVRB_4g088550 [Beta vulgaris subsp. vulgaris]	--	--	--	--	--	K00700	glgB	1,4-alpha-glucan branching enzyme	http://www.genome.jp/dbget-bin/www_bget?ko:K00700	D2WL32	378	8.9e-35	1,4-alpha-glucan-branching enzyme 3, chloroplastic/amyloplastic OS=Arabidopsis thaliana GN=SBE3 PE=1 SV=1	PF01299//PF02806//PF15324	Lysosome-associated membrane glycoprotein (Lamp)//Alpha amylase, C-terminal all-beta domain//Hedgehog signalling target	GO:0005975//GO:0007224	carbohydrate metabolic process//smoothened signaling pathway	GO:0003824//GO:0043169	catalytic activity//cation binding	GO:0016020	membrane	KOG0470	1,4-alpha-glucan branching enzyme/starch branching enzyme II
Cluster-10319.78781	279.42	0	Inf	1.65e-18	9.41e-16	1667	731336451	XP_010679263.1	1122	2.5e-120	PREDICTED: F-box protein SKIP23-like [Beta vulgaris subsp. vulgaris]>gi|870858618|gb|KMT10106.1| hypothetical protein BVRB_5g118690 [Beta vulgaris subsp. vulgaris]	--	--	--	--	--	--	--	--	--	Q3EBZ2	236	1.9e-18	F-box protein SKIP23 OS=Arabidopsis thaliana GN=SKIP23 PE=1 SV=1	PF00646//PF12937	F-box domain//F-box-like	--	--	GO:0005515	protein binding	--	--	--	--
Cluster-10319.89072	0	301.027	-Inf	1.68e-18	9.57e-16	1288	731323400	XP_010672411.1	279	1.1e-22	PREDICTED: uncharacterized protein LOC104888989 isoform X2 [Beta vulgaris subsp. vulgaris]	--	--	--	--	--	--	--	--	--	--	--	--	--	--	--	--	--	--	--	--	--	--	--
Cluster-10319.56783	0	294.376	-Inf	1.75e-18	9.95e-16	815	731360939	XP_010692089.1	386	2.7e-35	PREDICTED: uncharacterized protein LOC104905296 [Beta vulgaris subsp. vulgaris]	--	--	--	--	--	--	--	--	--	--	--	--	--	--	--	--	--	--	--	--	--	--	--
Cluster-10319.108180	320.634	0.283378	10.144	1.79e-18	1.01e-15	302	--	--	--	--	--	--	--	--	--	--	--	--	--	--	--	--	--	--	--	--	--	--	--	--	--	--	--	--
Cluster-10319.138668	3.5045	677.89	-7.5957	1.8e-18	1.02e-15	2089	731323100	XP_010672248.1	1122	3.1e-120	PREDICTED: probable transcription factor PosF21 [Beta vulgaris subsp. vulgaris]>gi|870864700|gb|KMT15795.1| hypothetical protein BVRB_3g057700 [Beta vulgaris subsp. vulgaris]	731323099	XM_010673946.1	561	0	PREDICTED: Beta vulgaris subsp. vulgaris probable transcription factor PosF21 (LOC104888846), mRNA	--	--	--	--	Q04088	865	2.8e-91	Probable transcription factor PosF21 OS=Arabidopsis thaliana GN=POSF21 PE=2 SV=1	PF06156//PF00170//PF07716//PF03131	Protein of unknown function (DUF972)//bZIP transcription factor//Basic region leucine zipper//bZIP Maf transcription factor	GO:0006260//GO:0006355	DNA replication//regulation of transcription, DNA-templated	GO:0003700//GO:0003677//GO:0043565	transcription factor activity, sequence-specific DNA binding//DNA binding//sequence-specific DNA binding	GO:0005667//GO:0005634	transcription factor complex//nucleus	--	--
Cluster-10319.153905	560.299	2.69103	7.7019	1.8e-18	1.02e-15	2827	731371818	XP_010666160.1	1663	7.9e-183	PREDICTED: CDPK-related kinase 4-like isoform X1 [Beta vulgaris subsp. vulgaris]>gi|870843051|gb|KMS96318.1| hypothetical protein BVRB_000320 [Beta vulgaris subsp. vulgaris]	731371819	XM_010667859.1	761	0	PREDICTED: Beta vulgaris subsp. vulgaris CDPK-related kinase 3-like (LOC104883349), transcript variant X2, mRNA	--	--	--	--	Q9ZUZ2	1370	1e-149	CDPK-related kinase 3 OS=Arabidopsis thaliana GN=CRK3 PE=1 SV=1	PF07714//PF06293//PF13499//PF00069//PF00036//PF00440	Protein tyrosine kinase//Lipopolysaccharide kinase (Kdo/WaaP) family//EF-hand domain pair//Protein kinase domain//EF hand//Bacterial regulatory proteins, tetR family	GO:0006468	protein phosphorylation	GO:0004672//GO:0005524//GO:0005509//GO:0003677//GO:0016773	protein kinase activity//ATP binding//calcium ion binding//DNA binding//phosphotransferase activity, alcohol group as acceptor	GO:0016020	membrane	--	--
Cluster-10319.37211	276.505	0	Inf	1.81e-18	1.02e-15	1041	731321570	XP_010671423.1	447	2.9e-42	PREDICTED: uncharacterized protein LOC104888225 [Beta vulgaris subsp. vulgaris]>gi|870864922|gb|KMT15989.1| hypothetical protein BVRB_3g051720 [Beta vulgaris subsp. vulgaris]	--	--	--	--	--	--	--	--	--	--	--	--	--	PF05478//PF07740	Prominin//Ion channel inhibitory toxin	GO:0009405//GO:0006810	pathogenesis//transport	GO:0008200	ion channel inhibitor activity	GO:0005576//GO:0016021	extracellular region//integral component of membrane	--	--
Cluster-10319.70930	0	295.364	-Inf	1.9e-18	1.07e-15	4014	731343248	XP_010682799.1	3810	0	PREDICTED: mannosyl-oligosaccharide glucosidase GCS1-like isoform X1 [Beta vulgaris subsp. vulgaris]>gi|870855769|gb|KMT07485.1| hypothetical protein BVRB_6g151020 [Beta vulgaris subsp. vulgaris]	731343247	XM_010684497.1	1420	0	PREDICTED: Beta vulgaris subsp. vulgaris mannosyl-oligosaccharide glucosidase GCS1-like (LOC104897586), transcript variant X1, mRNA	K01228	GCS1	mannosyl-oligosaccharide glucosidase	http://www.genome.jp/dbget-bin/www_bget?ko:K01228	F4HTM3	2850	0	Mannosyl-oligosaccharide glucosidase GCS1 OS=Arabidopsis thaliana GN=GCS1 PE=1 SV=1	PF00239//PF08702	Resolvase, N terminal domain//Fibrinogen alpha/beta chain family	GO:0051258//GO:0007165//GO:0006310//GO:0030168	protein polymerization//signal transduction//DNA recombination//platelet activation	GO:0003677//GO:0005102//GO:0030674//GO:0000150	DNA binding//receptor binding//protein binding, bridging//recombinase activity	GO:0005577	fibrinogen complex	KOG2161	Glucosidase I
Cluster-10319.92574	492.46	2.01827	7.9307	1.97e-18	1.1e-15	1310	731333915	XP_010677970.1	912	4.4e-96	PREDICTED: protein ASPARTIC PROTEASE IN GUARD CELL 1 [Beta vulgaris subsp. vulgaris]>gi|870859750|gb|KMT11144.1| hypothetical protein BVRB_5g110770 [Beta vulgaris subsp. vulgaris]	848887235	XM_012988401.1	36	5.68e-07	PREDICTED: Erythranthe guttatus protein ASPARTIC PROTEASE IN GUARD CELL 1-like (LOC105963912), mRNA	--	--	--	--	Q9LS40	730	7.9e-76	Protein ASPARTIC PROTEASE IN GUARD CELL 1 OS=Arabidopsis thaliana GN=ASPG1 PE=1 SV=1	PF00026	Eukaryotic aspartyl protease	GO:0006508	proteolysis	GO:0004190	aspartic-type endopeptidase activity	--	--	--	--
Cluster-10319.118674	0	295.07	-Inf	2.04e-18	1.14e-15	651	731352279	XP_010687461.1	328	1.1e-28	PREDICTED: protein trichome birefringence-like 5 [Beta vulgaris subsp. vulgaris]>gi|870851644|gb|KMT03676.1| hypothetical protein BVRB_8g190140 [Beta vulgaris subsp. vulgaris]	731352278	XM_010689159.1	144	2.53e-67	PREDICTED: Beta vulgaris subsp. vulgaris protein trichome birefringence-like 5 (LOC104901570), mRNA	--	--	--	--	F4K5K4	273	3.8e-23	Protein trichome birefringence-like 5 OS=Arabidopsis thaliana GN=TBL5 PE=2 SV=1	--	--	--	--	--	--	--	--	--	--
Cluster-10319.100492	1893.63	3.88978	8.9272	2.1e-18	1.17e-15	2209	731348075	XP_010685310.1	2752	0	PREDICTED: probable GTP diphosphokinase RSH2, chloroplastic [Beta vulgaris subsp. vulgaris]>gi|870852947|gb|KMT04828.1| hypothetical protein BVRB_7g169990 [Beta vulgaris subsp. vulgaris]	28268681	AB079577.1	2144	0	Suaeda japonica mRNA for RelA homolog, complete cds	--	--	--	--	Q9LVJ3	1998	1.2e-222	Probable GTP diphosphokinase RSH2, chloroplastic OS=Arabidopsis thaliana GN=RSH2 PE=2 SV=1	PF12169//PF12501//PF04607	DNA polymerase III subunits gamma and tau domain III//Phosphate ATP-binding cassette transporter//Region found in RelA / SpoT proteins	GO:0006260//GO:0015969//GO:0006817	DNA replication//guanosine tetraphosphate metabolic process//phosphate ion transport	GO:0003887	DNA-directed DNA polymerase activity	GO:0042575	DNA polymerase complex	--	--
Cluster-10319.101571	274.223	0	Inf	2.19e-18	1.22e-15	3688	731346287	XP_010684375.1	3910	0	PREDICTED: zinc finger CCCH domain-containing protein 31 isoform X2 [Beta vulgaris subsp. vulgaris]>gi|870854256|gb|KMT06053.1| hypothetical protein BVRB_7g163800 [Beta vulgaris subsp. vulgaris]	731346286	XM_010686073.1	1675	0	PREDICTED: Beta vulgaris subsp. vulgaris zinc finger CCCH domain-containing protein 31 (LOC104898938), transcript variant X2, mRNA	--	--	--	--	O22243	2784	0	Zinc finger CCCH domain-containing protein 31 OS=Arabidopsis thaliana GN=At2g47680 PE=2 SV=2	PF00642//PF01637//PF00270//PF00005//PF00501	Zinc finger C-x8-C-x5-C-x3-H type (and similar)//Archaeal ATPase//DEAD/DEAH box helicase//ABC transporter//AMP-binding enzyme	GO:0008152	metabolic process	GO:0016887//GO:0003824//GO:0046872//GO:0003676//GO:0005524	ATPase activity//catalytic activity//metal ion binding//nucleic acid binding//ATP binding	--	--	KOG0922	DEAH-box RNA helicase
Cluster-10319.102977	956.843	0	Inf	2.3e-18	1.27e-15	1899	731317110	XP_010667763.1	147	3.3e-07	PREDICTED: fibroin heavy chain-like isoform X2 [Beta vulgaris subsp. vulgaris]	--	--	--	--	--	--	--	--	--	Q5KSL6	128	7.3e-06	Diacylglycerol kinase kappa OS=Homo sapiens GN=DGKK PE=1 SV=1	--	--	--	--	--	--	--	--	--	--
Cluster-10319.130589	0	291.738	-Inf	2.34e-18	1.29e-15	1322	731363755	XP_010693599.1	1295	1.7e-140	PREDICTED: lipoamide acyltransferase component of branched-chain alpha-keto acid dehydrogenase complex, mitochondrial [Beta vulgaris subsp. vulgaris]>gi|870846411|gb|KMS98981.1| hypothetical protein BVRB_3g067170 [Beta vulgaris subsp. vulgaris]	731363754	XM_010695297.1	430	0	PREDICTED: Beta vulgaris subsp. vulgaris lipoamide acyltransferase component of branched-chain alpha-keto acid dehydrogenase complex, mitochondrial (LOC104906530), mRNA	K09699	DBT, bkdB	2-oxoisovalerate dehydrogenase E2 component (dihydrolipoyl transacylase)	http://www.genome.jp/dbget-bin/www_bget?ko:K09699	Q9M7Z1	818	5e-86	Lipoamide acyltransferase component of branched-chain alpha-keto acid dehydrogenase complex, mitochondrial OS=Arabidopsis thaliana GN=BCE2 PE=1 SV=1	PF02817//PF00198	e3 binding domain//2-oxoacid dehydrogenases acyltransferase (catalytic domain)	GO:0008152	metabolic process	GO:0016746	transferase activity, transferring acyl groups	--	--	KOG0557	Dihydrolipoamide acetyltransferase
Cluster-10319.112629	272.153	0	Inf	2.34e-18	1.29e-15	1490	357441719	XP_003591137.1	949	2.6e-100	WD repeat domain phosphoinositide-interacting protein [Medicago truncatula]>gi|355480185|gb|AES61388.1| WD repeat phosphoinositide-interacting-like protein [Medicago truncatula]	778727966	XM_004135997.2	66	1.36e-23	PREDICTED: Cucumis sativus autophagy-related protein 18a (LOC101213013), mRNA	--	--	--	--	Q93VB2	874	1.8e-92	Autophagy-related protein 18a OS=Arabidopsis thaliana GN=ATG18A PE=1 SV=1	PF00400	WD domain, G-beta repeat	--	--	GO:0005515	protein binding	--	--	KOG2111	Uncharacterized conserved protein, contains WD40 repeats
Cluster-10319.103324	271.203	0	Inf	2.42e-18	1.33e-15	3610	731348682	XP_010685612.1	607	2.8e-60	PREDICTED: leucine-rich repeat-containing protein 49 isoform X2 [Beta vulgaris subsp. vulgaris]	731348681	XM_010687310.1	113	2.5e-49	PREDICTED: Beta vulgaris subsp. vulgaris leucine-rich repeat-containing protein 49 (LOC104899998), transcript variant X2, mRNA	--	--	--	--	--	--	--	--	PF06404	Phytosulfokine precursor protein (PSK)	GO:0040007//GO:0007165//GO:0008283	growth//signal transduction//cell proliferation	GO:0008083	growth factor activity	GO:0005576	extracellular region	--	--
Cluster-10319.70293	6.1322	918.62	-7.2269	2.85e-18	1.56e-15	469	--	--	--	--	--	--	--	--	--	--	--	--	--	--	--	--	--	--	PF01277	Oleosin	--	--	--	--	GO:0016021//GO:0012511	integral component of membrane//monolayer-surrounded lipid storage body	--	--
Cluster-10319.87364	0	287.375	-Inf	2.85e-18	1.56e-15	3247	731315068	XP_010689791.1	3538	0	PREDICTED: nuclear pore complex protein NUP88 [Beta vulgaris subsp. vulgaris]>gi|870867352|gb|KMT18221.1| hypothetical protein BVRB_2g023910 [Beta vulgaris subsp. vulgaris]	731315067	XM_010691489.1	1378	0	PREDICTED: Beta vulgaris subsp. vulgaris nuclear pore complex protein NUP88 (LOC104903452), mRNA	K14318	NUP88	nuclear pore complex protein Nup88	http://www.genome.jp/dbget-bin/www_bget?ko:K14318	Q9FFK6	2317	1.8e-259	Nuclear pore complex protein NUP88 OS=Arabidopsis thaliana GN=NUP88 PE=1 SV=1	PF02601//PF04144//PF01708//PF08468	Exonuclease VII, large subunit//SCAMP family//Geminivirus putative movement protein//Methyltransferase small domain N-terminal	GO:0000154//GO:0046740//GO:0006396//GO:0006308//GO:0015031//GO:0006364	rRNA modification//transport of virus in host, cell to cell//RNA processing//DNA catabolic process//protein transport//rRNA processing	GO:0008855//GO:0008990	exodeoxyribonuclease VII activity//rRNA (guanine-N2-)-methyltransferase activity	GO:0009318//GO:0016021	exodeoxyribonuclease VII complex//integral component of membrane	--	--
Cluster-10319.62714	1265.37	10.18	6.9577	3.07e-18	1.67e-15	2452	731348444	XP_010685489.1	1782	1.1e-196	PREDICTED: lysosomal beta glucosidase-like [Beta vulgaris subsp. vulgaris]>gi|870853112|gb|KMT04993.1| hypothetical protein BVRB_7g171550 [Beta vulgaris subsp. vulgaris]	731348443	XM_010687187.1	647	0	PREDICTED: Beta vulgaris subsp. vulgaris lysosomal beta glucosidase-like (LOC104899896), mRNA	K05349	bglX	beta-glucosidase	http://www.genome.jp/dbget-bin/www_bget?ko:K05349	A7LXU3	537	3.5e-53	Beta-glucosidase BoGH3B OS=Bacteroides ovatus (strain ATCC 8483 / DSM 1896 / JCM 5824 / NCTC 11153) GN=BACOVA_02659 PE=1 SV=1	PF01915//PF00933	Glycosyl hydrolase family 3 C-terminal domain//Glycosyl hydrolase family 3 N terminal domain	GO:0005975	carbohydrate metabolic process	GO:0004553	hydrolase activity, hydrolyzing O-glycosyl compounds	--	--	--	--
Cluster-10319.151355	0	287.488	-Inf	3.09e-18	1.68e-15	642	731359670	XP_010691405.1	621	1.2e-62	PREDICTED: putative uncharacterized protein DDB_G0282129 [Beta vulgaris subsp. vulgaris]>gi|870848595|gb|KMT00884.1| hypothetical protein BVRB_9g221560 [Beta vulgaris subsp. vulgaris]	--	--	--	--	--	--	--	--	--	--	--	--	--	PF00874//PF03419	PRD domain//Sporulation factor SpoIIGA	GO:0006508//GO:0006355//GO:0030436	proteolysis//regulation of transcription, DNA-templated//asexual sporulation	GO:0004190	aspartic-type endopeptidase activity	--	--	--	--
Cluster-10319.26017	266.88	0	Inf	3.47e-18	1.88e-15	1073	731365927	XP_010694786.1	240	3e-18	PREDICTED: uncharacterized protein LOC104907545 [Beta vulgaris subsp. vulgaris]>gi|731365929|ref|XP_010694787.1| PREDICTED: uncharacterized protein LOC104907545 [Beta vulgaris subsp. vulgaris]>gi|870845384|gb|KMS98123.1| hypothetical protein BVRB_4g095680 [Beta vulgaris subsp. vulgaris]	731365928	XM_010696485.1	107	1.57e-46	PREDICTED: Beta vulgaris subsp. vulgaris uncharacterized LOC104907545 (LOC104907545), transcript variant X2, mRNA	--	--	--	--	--	--	--	--	--	--	--	--	--	--	--	--	--	--
Cluster-10319.125038	345.592	0.566755	9.2521	3.58e-18	1.93e-15	515	659132244	XP_008466097.1	230	2.1e-17	PREDICTED: 50S ribosomal protein 6, chloroplastic [Cucumis melo]	743803065	XM_011018728.1	63	2.1e-22	PREDICTED: Populus euphratica 50S ribosomal protein 6, chloroplastic (LOC105120502), mRNA	K19035	PSRP6	50S ribosomal protein 6	http://www.genome.jp/dbget-bin/www_bget?ko:K19035	Q9FKP0	215	1.6e-16	50S ribosomal protein 6, chloroplastic OS=Arabidopsis thaliana GN=PSRP6 PE=3 SV=1	--	--	--	--	--	--	--	--	--	--
Cluster-10319.144579	0	636.867	-Inf	3.68e-18	1.98e-15	2003	731337554	XP_010679849.1	2163	5.9e-241	PREDICTED: probable serine protease EDA2 [Beta vulgaris subsp. vulgaris]>gi|870857999|gb|KMT09525.1| hypothetical protein BVRB_6g129890 [Beta vulgaris subsp. vulgaris]	731337553	XM_010681547.1	804	0	PREDICTED: Beta vulgaris subsp. vulgaris probable serine protease EDA2 (LOC104895125), mRNA	--	--	--	--	Q1PF50	1627	1.2e-179	Probable serine protease EDA2 OS=Arabidopsis thaliana GN=EDA2 PE=2 SV=2	PF13333//PF05577//PF08046	Integrase core domain//Serine carboxypeptidase S28//IlvGEDA operon leader peptide	GO:0006508//GO:0009082//GO:0015074	proteolysis//branched-chain amino acid biosynthetic process//DNA integration	GO:0008236	serine-type peptidase activity	--	--	KOG2182	Hydrolytic enzymes of the alpha/beta hydrolase fold
Cluster-10319.72330	265.251	0	Inf	3.69e-18	1.98e-15	637	--	--	--	--	--	--	--	--	--	--	--	--	--	--	--	--	--	--	--	--	--	--	--	--	--	--	--	--
Cluster-10319.158316	379.717	1.00914	8.5557	3.71e-18	1.99e-15	1870	731311430	XP_010669500.1	1485	2.3e-162	PREDICTED: GDSL esterase/lipase At4g01130 [Beta vulgaris subsp. vulgaris]>gi|870869621|gb|KMT20366.1| hypothetical protein BVRB_1g003650 [Beta vulgaris subsp. vulgaris]	731311429	XM_010671198.1	589	0	PREDICTED: Beta vulgaris subsp. vulgaris GDSL esterase/lipase At4g01130 (LOC104886713), mRNA	--	--	--	--	Q9M153	1086	5.9e-117	GDSL esterase/lipase At4g01130 OS=Arabidopsis thaliana GN=At4g01130 PE=2 SV=1	PF05848//PF00657	Firmicute transcriptional repressor of class III stress genes (CtsR)//GDSL-like Lipase/Acylhydrolase	GO:0006355//GO:0006950	regulation of transcription, DNA-templated//response to stress	GO:0003677//GO:0016788	DNA binding//hydrolase activity, acting on ester bonds	--	--	--	--
Cluster-10319.136419	262.322	0	Inf	4.13e-18	2.21e-15	1022	731354378	XP_010688555.1	293	2.1e-24	PREDICTED: uncharacterized protein At1g15400 [Beta vulgaris subsp. vulgaris]>gi|870850842|gb|KMT02908.1| hypothetical protein BVRB_8g194840 [Beta vulgaris subsp. vulgaris]	--	--	--	--	--	--	--	--	--	Q9XI29	218	1.4e-16	Uncharacterized protein At1g15400 OS=Arabidopsis thaliana GN=At1g15400 PE=1 SV=2	--	--	--	--	--	--	--	--	--	--
Cluster-10319.93192	0	642.452	-Inf	4.17e-18	2.23e-15	1145	747081439	XP_011087991.1	1082	7.5e-116	PREDICTED: phosphoglycerate mutase-like protein 1 isoform X1 [Sesamum indicum]>gi|747081441|ref|XP_011087992.1| PREDICTED: phosphoglycerate mutase-like protein 1 isoform X1 [Sesamum indicum]	731359799	XM_010693171.1	439	0	PREDICTED: Beta vulgaris subsp. vulgaris phosphoglycerate mutase-like protein 1 (LOC104904790), transcript variant X1, mRNA	--	--	--	--	Q9FGF0	936	8.9e-100	Phosphoglycerate mutase-like protein 1 OS=Arabidopsis thaliana GN=At5g64460 PE=2 SV=1	PF07966	A1 Propeptide	GO:0006508	proteolysis	GO:0004190	aspartic-type endopeptidase activity	--	--	--	--
Cluster-10319.61041	9.74222	1225.92	-6.9754	4.25e-18	2.26e-15	713	870858983	KMT10447.1	270	6.7e-22	hypothetical protein BVRB_5g115740 [Beta vulgaris subsp. vulgaris]	--	--	--	--	--	--	--	--	--	A3FPF2	211	6.5e-16	Defensin-like protein OS=Nelumbo nucifera PE=3 SV=1	--	--	--	--	--	--	--	--	--	--
Cluster-10319.120249	0	279.569	-Inf	4.3e-18	2.28e-15	1451	731334621	XP_010678314.1	2134	9.8e-238	PREDICTED: probable serine/threonine-protein kinase At1g54610 [Beta vulgaris subsp. vulgaris]>gi|870859445|gb|KMT10887.1| hypothetical protein BVRB_5g113020 [Beta vulgaris subsp. vulgaris]	731334620	XM_010680012.1	927	0	PREDICTED: Beta vulgaris subsp. vulgaris probable serine/threonine-protein kinase At1g54610 (LOC104893883), mRNA	K17592	SACS	sacsin	http://www.genome.jp/dbget-bin/www_bget?ko:K17592	Q9ZVM9	1443	1.8e-158	Probable serine/threonine-protein kinase At1g54610 OS=Arabidopsis thaliana GN=At1g54610 PE=1 SV=1	PF00069//PF07714	Protein kinase domain//Protein tyrosine kinase	GO:0006468	protein phosphorylation	GO:0005524//GO:0004672	ATP binding//protein kinase activity	--	--	--	--
Cluster-10319.61322	283.8	0	Inf	4.37e-18	2.32e-15	1466	731362858	XP_010693113.1	993	2e-105	PREDICTED: CDP-diacylglycerol--glycerol-3-phosphate 3-phosphatidyltransferase 2-like [Beta vulgaris subsp. vulgaris]>gi|870846856|gb|KMS99330.1| hypothetical protein BVRB_2g046020 [Beta vulgaris subsp. vulgaris]	731362857	XM_010694811.1	433	0	PREDICTED: Beta vulgaris subsp. vulgaris CDP-diacylglycerol--glycerol-3-phosphate 3-phosphatidyltransferase 2-like (LOC104906095), mRNA	K00995	pgsA, PGS1	CDP-diacylglycerol--glycerol-3-phosphate 3-phosphatidyltransferase	http://www.genome.jp/dbget-bin/www_bget?ko:K00995	O80952	750	4.2e-78	CDP-diacylglycerol--glycerol-3-phosphate 3-phosphatidyltransferase 1, chloroplastic OS=Arabidopsis thaliana GN=PGPS1 PE=1 SV=1	PF01066	CDP-alcohol phosphatidyltransferase	GO:0008654	phospholipid biosynthetic process	GO:0016780	phosphotransferase activity, for other substituted phosphate groups	GO:0016020	membrane	KOG1617	CDP-alcohol phosphatidyltransferase/Phosphatidylglycerol-phosphate synthase
Cluster-10319.10293	262.707	0	Inf	4.47e-18	2.35e-15	951	--	--	--	--	--	--	--	--	--	--	--	--	--	--	--	--	--	--	--	--	--	--	--	--	--	--	--	--
Cluster-10319.50229	263.498	0	Inf	4.47e-18	2.35e-15	1372	731354918	XP_010688861.1	140	1.5e-06	PREDICTED: uncharacterized protein LOC104902689 isoform X1 [Beta vulgaris subsp. vulgaris]>gi|731354920|ref|XP_010688862.1| PREDICTED: uncharacterized protein LOC104902689 isoform X1 [Beta vulgaris subsp. vulgaris]>gi|870850328|gb|KMT02439.1| hypothetical protein BVRB_9g203890 isoform B [Beta vulgaris subsp. vulgaris]	--	--	--	--	--	--	--	--	--	--	--	--	--	--	--	--	--	--	--	--	--	--	--
Cluster-10319.81902	261.004	0	Inf	4.9e-18	2.57e-15	2152	747065842	XP_011079578.1	368	8.7e-33	PREDICTED: transcription initiation factor TFIID subunit 13 [Sesamum indicum]>gi|747065844|ref|XP_011079579.1| PREDICTED: transcription initiation factor TFIID subunit 13 [Sesamum indicum]>gi|747065846|ref|XP_011079580.1| PREDICTED: transcription initiation factor TFIID subunit 13 [Sesamum indicum]>gi|747065848|ref|XP_011079581.1| PREDICTED: transcription initiation factor TFIID subunit 13 [Sesam…	731336606	XM_010681050.1	155	6.65e-73	PREDICTED: Beta vulgaris subsp. vulgaris transcription initiation factor TFIID subunit 13 (LOC104894744), mRNA	K03127	TAF13	transcription initiation factor TFIID subunit 13	http://www.genome.jp/dbget-bin/www_bget?ko:K03127	Q6NQH4	322	2.6e-28	Transcription initiation factor TFIID subunit 13 OS=Arabidopsis thaliana GN=TAF13 PE=1 SV=1	PF02269	Transcription initiation factor IID, 18kD subunit	GO:0006366	transcription from RNA polymerase II promoter	--	--	--	--	KOG3901	Transcription initiation factor IID subunit
Cluster-10319.108957	260.749	0	Inf	4.92e-18	2.58e-15	2432	731328635	XP_010675159.1	530	1.6e-51	PREDICTED: alcohol dehydrogenase 1C [Beta vulgaris subsp. vulgaris]>gi|870862154|gb|KMT13377.1| hypothetical protein BVRB_4g084140 [Beta vulgaris subsp. vulgaris]	731328634	XM_010676857.1	213	4.31e-105	PREDICTED: Beta vulgaris subsp. vulgaris alcohol dehydrogenase 1C (LOC104891196), mRNA	--	--	--	--	A4YGN0	205	1.1e-14	Succinate-semialdehyde dehydrogenase (acetylating) OS=Metallosphaera sedula (strain ATCC 51363 / DSM 5348) GN=Msed_1424 PE=1 SV=1	PF08240//PF00107	Alcohol dehydrogenase GroES-like domain//Zinc-binding dehydrogenase	GO:0055114	oxidation-reduction process	--	--	--	--	KOG0022	Alcohol dehydrogenase, class III
Cluster-10319.67731	1.36088	440.651	-8.339	5.06e-18	2.64e-15	1473	658013636	XP_008342124.1	809	4.4e-84	PREDICTED: UBA and UBX domain-containing protein At4g15410-like [Malus domestica]	729455722	XM_010526189.1	57	1.36e-18	PREDICTED: Tarenaya hassleriana UBA and UBX domain-containing protein At4g15410 (LOC104802544), mRNA	K14012	SHP1, UBX1, NSFL1C	UBX domain-containing protein 1	http://www.genome.jp/dbget-bin/www_bget?ko:K14012	Q7Y175	696	7.7e-72	Plant UBX domain-containing protein 5 OS=Arabidopsis thaliana GN=PUX5 PE=1 SV=1	PF07243//PF00789	Phlebovirus glycoprotein G1//UBX domain	--	--	GO:0005515	protein binding	GO:0019012//GO:0016021	virion//integral component of membrane	KOG2086	Protein tyrosine phosphatase SHP1/Cofactor for p97 ATPase-mediated vesicle membrane fusion
Cluster-10319.113537	260.33	0	Inf	5.11e-18	2.66e-15	1676	731335542	XP_010678778.1	399	1.7e-36	PREDICTED: probable boron transporter 2 [Beta vulgaris subsp. vulgaris]>gi|870859135|gb|KMT10599.1| hypothetical protein BVRB_5g117200 [Beta vulgaris subsp. vulgaris]	685042187	LN590712.1	34	9.46e-06	Cyprinus carpio genome assembly common carp genome ,scaffold LG2	--	--	--	--	Q9M1P7	380	3.9e-35	Probable boron transporter 2 OS=Arabidopsis thaliana GN=BOR2 PE=2 SV=1	PF00955	HCO3- transporter family	GO:0006820	anion transport	--	--	GO:0016021	integral component of membrane	--	--
Cluster-10319.146874	0	277.495	-Inf	5.22e-18	2.72e-15	4920	870864377	KMT15479.1	2357	4.6e-263	hypothetical protein BVRB_3g058340 [Beta vulgaris subsp. vulgaris]	731323357	XR_789502.1	305	6.33e-156	PREDICTED: Beta vulgaris subsp. vulgaris probable disease resistance protein At4g27220 (LOC104888975), misc_RNA	--	--	--	--	C0LGH2	580	7.3e-58	Probable LRR receptor-like serine/threonine-protein kinase At1g56130 OS=Arabidopsis thaliana GN=At1g56130 PE=2 SV=2	PF00069//PF07714//PF02203//PF00931//PF13855	Protein kinase domain//Protein tyrosine kinase//Tar ligand binding domain homologue//NB-ARC domain//Leucine rich repeat	GO:0007165//GO:0006468//GO:0006935	signal transduction//protein phosphorylation//chemotaxis	GO:0005515//GO:0005524//GO:0043531//GO:0004672//GO:0004888	protein binding//ATP binding//ADP binding//protein kinase activity//transmembrane signaling receptor activity	GO:0016020	membrane	--	--
Cluster-10319.50327	259.262	0	Inf	5.37e-18	2.79e-15	1310	731323870	XP_010672666.1	1105	1.8e-118	PREDICTED: zinc finger CCCH domain-containing protein 14-like [Beta vulgaris subsp. vulgaris]>gi|870864205|gb|KMT15325.1| hypothetical protein BVRB_3g060310 [Beta vulgaris subsp. vulgaris]	731323869	XM_010674364.1	311	7.63e-160	PREDICTED: Beta vulgaris subsp. vulgaris zinc finger CCCH domain-containing protein 14-like (LOC104889202), mRNA	--	--	--	--	Q7F8R0	816	8.4e-86	Zinc finger CCCH domain-containing protein 14 OS=Oryza sativa subsp. japonica GN=Os02g0194200 PE=2 SV=1	PF08352//PF13014//PF00013//PF08098//PF00642	Oligopeptide/dipeptide transporter, C-terminal region//KH domain//KH domain//Anemonia sulcata toxin III family//Zinc finger C-x8-C-x5-C-x3-H type (and similar)	GO:0015833//GO:0006810//GO:0009405	peptide transport//transport//pathogenesis	GO:0000166//GO:0046872//GO:0003723//GO:0005524//GO:0019871	nucleotide binding//metal ion binding//RNA binding//ATP binding//sodium channel inhibitor activity	GO:0042151	nematocyst	--	--
Cluster-10319.146134	258.482	0	Inf	5.62e-18	2.91e-15	2513	731367658	XP_010695727.1	1119	8.4e-120	PREDICTED: histone deacetylase 15 [Beta vulgaris subsp. vulgaris]>gi|870844490|gb|KMS97445.1| hypothetical protein BVRB_5g126810 isoform A [Beta vulgaris subsp. vulgaris]	731367657	XM_010697425.1	498	0	PREDICTED: Beta vulgaris subsp. vulgaris histone deacetylase 15 (LOC104908332), mRNA	K11407	HDAC6	histone deacetylase 6	http://www.genome.jp/dbget-bin/www_bget?ko:K11407	Q8GXJ1	634	2e-64	Histone deacetylase 15 OS=Arabidopsis thaliana GN=HDA15 PE=2 SV=2	PF13008//PF03547	Zinc-binding domain of Paramyxoviridae V protein//Membrane transport protein	GO:0055085	transmembrane transport	GO:0046872	metal ion binding	GO:0016021	integral component of membrane	KOG1343	Histone deacetylase complex, catalytic component HDA1
Cluster-10319.131245	257.823	0	Inf	5.78e-18	2.98e-15	1242	731352696	XP_010687671.1	785	2.2e-81	PREDICTED: tetratricopeptide repeat protein 1 [Beta vulgaris subsp. vulgaris]>gi|870851467|gb|KMT03514.1| hypothetical protein BVRB_8g191920 [Beta vulgaris subsp. vulgaris]	731352695	XM_010689369.1	276	2.07e-140	PREDICTED: Beta vulgaris subsp. vulgaris tetratricopeptide repeat protein 1 (LOC104901763), mRNA	--	--	--	--	Q91Z38	274	5.6e-23	Tetratricopeptide repeat protein 1 OS=Mus musculus GN=Ttc1 PE=2 SV=1	PF13414//PF13371//PF00749//PF13174//PF00515//PF13181//PF13176//PF13374//PF15015	TPR repeat//Tetratricopeptide repeat//tRNA synthetases class I (E and Q), catalytic domain//Tetratricopeptide repeat//Tetratricopeptide repeat//Tetratricopeptide repeat//Tetratricopeptide repeat//Tetratricopeptide repeat//Spermatogenesis-associated, N-terminal	GO:0007283//GO:0043039	spermatogenesis//tRNA aminoacylation	GO:0016876//GO:0005524//GO:0005515	ligase activity, forming aminoacyl-tRNA and related compounds//ATP binding//protein binding	GO:0005794	Golgi apparatus	--	--
Cluster-10319.108315	0	274.01	-Inf	6.12e-18	3.15e-15	887	731316024	XP_010693922.1	262	7e-21	PREDICTED: serine/threonine-protein kinase CDL1 [Beta vulgaris subsp. vulgaris]>gi|870867784|gb|KMT18653.1| hypothetical protein BVRB_2g027820 [Beta vulgaris subsp. vulgaris]	731316023	XM_010695620.1	233	1.17e-116	PREDICTED: Beta vulgaris subsp. vulgaris serine/threonine-protein kinase CDL1 (LOC104906801), mRNA	--	--	--	--	Q9M021	154	3.3e-09	L-type lectin-domain containing receptor kinase VI.2 OS=Arabidopsis thaliana GN=LECRK62 PE=2 SV=1	--	--	--	--	--	--	--	--	--	--
Cluster-10319.64872	256.954	0	Inf	6.23e-18	3.2e-15	1761	731361236	XP_010692246.1	1258	4.5e-136	PREDICTED: probable protein S-acyltransferase 14 [Beta vulgaris subsp. vulgaris]>gi|870847740|gb|KMT00088.1| hypothetical protein BVRB_1g019140 [Beta vulgaris subsp. vulgaris]	731361235	XM_010693944.1	673	0	PREDICTED: Beta vulgaris subsp. vulgaris probable protein S-acyltransferase 14 (LOC104905402), mRNA	K18932	ZDHHC	palmitoyltransferase	http://www.genome.jp/dbget-bin/www_bget?ko:K18932	Q8VYP5	1083	1.2e-116	Probable protein S-acyltransferase 14 OS=Arabidopsis thaliana GN=PAT14 PE=2 SV=1	PF01529	DHHC palmitoyltransferase	--	--	GO:0008270	zinc ion binding	--	--	KOG1315	Predicted DHHC-type Zn-finger protein
Cluster-10319.179123	257.502	0	Inf	6.34e-18	3.25e-15	1085	670387703	XP_008674398.1	551	2.7e-54	PREDICTED: uncharacterized protein LOC103650605 [Zea mays]>gi|414878297|tpg|DAA55428.1| TPA: hypothetical protein ZEAMMB73_514930 [Zea mays]	--	--	--	--	--	--	--	--	--	--	--	--	--	--	--	--	--	--	--	--	--	--	--
Cluster-10319.8417	470.22	0	Inf	6.37e-18	3.26e-15	2434	731312411	XP_010674616.1	1260	3.6e-136	PREDICTED: uncharacterized protein LOC104890737 [Beta vulgaris subsp. vulgaris]	--	--	--	--	--	--	--	--	--	P0C2F6	511	3.6e-50	Putative ribonuclease H protein At1g65750 OS=Arabidopsis thaliana GN=At1g65750 PE=3 SV=1	PF04801	Sin-like protein conserved region	GO:0006144//GO:0006206//GO:0006351	purine nucleobase metabolic process//pyrimidine nucleobase metabolic process//transcription, DNA-templated	GO:0003899	DNA-directed RNA polymerase activity	GO:0005634//GO:0005730	nucleus//nucleolus	--	--
Cluster-10319.82499	605.686	0.566755	10.062	6.43e-18	3.28e-15	356	--	--	--	--	--	--	--	--	--	--	--	--	--	--	--	--	--	--	--	--	--	--	--	--	--	--	--	--
Cluster-10319.60698	257.242	0	Inf	6.47e-18	3.29e-15	3253	731334767	XP_010678386.1	1110	1.2e-118	PREDICTED: WD repeat and HMG-box DNA-binding protein 1 isoform X2 [Beta vulgaris subsp. vulgaris]	731334766	XM_010680084.1	709	0	PREDICTED: Beta vulgaris subsp. vulgaris WD repeat and HMG-box DNA-binding protein 1 (LOC104893942), transcript variant X2, mRNA	K11274	WDHD1, CTF4	chromosome transmission fidelity protein 4	http://www.genome.jp/dbget-bin/www_bget?ko:K11274	O13046	296	4.1e-25	WD repeat and HMG-box DNA-binding protein 1 OS=Xenopus laevis GN=wdhd1 PE=1 SV=1	PF14098//PF04053//PF00400	Small, acid-soluble spore protein I//Coatomer WD associated region//WD domain, G-beta repeat	GO:0030436//GO:0006886//GO:0016192	asexual sporulation//intracellular protein transport//vesicle-mediated transport	GO:0005515//GO:0005198	protein binding//structural molecule activity	GO:0030117	membrane coat	KOG0266	WD40 repeat-containing protein
Cluster-10319.130218	484.172	0	Inf	6.51e-18	3.3e-15	4220	731318607	XP_010669818.1	2312	6.5e-258	PREDICTED: protein-tyrosine-phosphatase MKP1 [Beta vulgaris subsp. vulgaris]>gi|731318609|ref|XP_010669819.1| PREDICTED: protein-tyrosine-phosphatase MKP1 [Beta vulgaris subsp. vulgaris]>gi|870866548|gb|KMT17507.1| hypothetical protein BVRB_2g037100 [Beta vulgaris subsp. vulgaris]	731318608	XM_010671517.1	1272	0	PREDICTED: Beta vulgaris subsp. vulgaris protein-tyrosine-phosphatase MKP1 (LOC104886954), transcript variant X2, mRNA	--	--	--	--	Q9C5S1	1683	7.9e-186	Protein-tyrosine-phosphatase MKP1 OS=Arabidopsis thaliana GN=MKP1 PE=1 SV=1	PF00782//PF00102	Dual specificity phosphatase, catalytic domain//Protein-tyrosine phosphatase	GO:0006570//GO:0006470	tyrosine metabolic process//protein dephosphorylation	GO:0004725//GO:0008138	protein tyrosine phosphatase activity//protein tyrosine/serine/threonine phosphatase activity	--	--	--	--
Cluster-10319.103149	0	402.658	-Inf	6.84e-18	3.46e-15	1743	731368824	XP_010696358.1	1462	9.8e-160	PREDICTED: zinc finger CCCH domain-containing protein 11 [Beta vulgaris subsp. vulgaris]>gi|870843926|gb|KMS97005.1| hypothetical protein BVRB_7g179540 [Beta vulgaris subsp. vulgaris]	731368823	XM_010698056.1	675	0	PREDICTED: Beta vulgaris subsp. vulgaris zinc finger CCCH domain-containing protein 11 (LOC104908890), mRNA	--	--	--	--	Q9SK74	1196	9.6e-130	Zinc finger CCCH domain-containing protein 21 OS=Arabidopsis thaliana GN=At2g20280 PE=3 SV=1	PF01024//PF00642	Colicin pore forming domain//Zinc finger C-x8-C-x5-C-x3-H type (and similar)	GO:0050829//GO:0019835	defense response to Gram-negative bacterium//cytolysis	GO:0046872	metal ion binding	GO:0016021	integral component of membrane	KOG1763	Uncharacterized conserved protein, contains CCCH-type Zn-finger
Cluster-10319.66892	0	271.274	-Inf	8.21e-18	4.13e-15	2094	731337075	XP_010679596.1	2510	3.5e-281	PREDICTED: uncharacterized protein LOC104894927 [Beta vulgaris subsp. vulgaris]>gi|870858295|gb|KMT09813.1| hypothetical protein BVRB_6g127890 [Beta vulgaris subsp. vulgaris]	731337074	XM_010681294.1	1028	0	PREDICTED: Beta vulgaris subsp. vulgaris uncharacterized LOC104894927 (LOC104894927), mRNA	--	--	--	--	B7HDX2	130	4.7e-06	Ribonuclease 3 OS=Bacillus cereus (strain B4264) GN=rnc PE=3 SV=1	PF14622//PF00636	Ribonuclease-III-like//Ribonuclease III domain	GO:0006396//GO:0051252	RNA processing//regulation of RNA metabolic process	GO:0004525//GO:0003723	ribonuclease III activity//RNA binding	--	--	--	--
Cluster-10319.83004	0	268.799	-Inf	8.2e-18	4.13e-15	1018	731321560	XP_010671417.1	140	1.1e-06	PREDICTED: kinesin light chain isoform X2 [Beta vulgaris subsp. vulgaris]	694319463	XM_009348911.1	34	5.67e-06	PREDICTED: Pyrus x bretschneideri chloroplastic group IIA intron splicing facilitator CRS1, chloroplastic-like (LOC103938866), mRNA	--	--	--	--	--	--	--	--	PF00097	Zinc finger, C3HC4 type (RING finger)	--	--	GO:0046872	metal ion binding	--	--	--	--
Cluster-10319.122094	450.295	1.79528	7.9705	8.43e-18	4.24e-15	694	743937769	XP_011013298.1	455	2.3e-43	PREDICTED: truncated transcription factor CAULIFLOWER A-like isoform X2 [Populus euphratica]	700405972	KM243377.1	86	4.72e-35	Prunus pseudocerasus APETALA1-like protein mRNA, complete cds	K09264	K09264	MADS-box transcription factor, plant	http://www.genome.jp/dbget-bin/www_bget?ko:K09264	Q42429	427	5.7e-41	Agamous-like MADS-box protein AGL8 homolog OS=Solanum tuberosum PE=2 SV=1	PF00319	SRF-type transcription factor (DNA-binding and dimerisation domain)	--	--	GO:0046983//GO:0003677	protein dimerization activity//DNA binding	--	--	--	--
Cluster-10319.82505	250.438	0	Inf	8.5e-18	4.26e-15	2366	731319584	XP_010670348.1	1951	2.6e-216	PREDICTED: probable mitochondrial chaperone BCS1-B [Beta vulgaris subsp. vulgaris]	731319583	XM_010672046.1	533	0	PREDICTED: Beta vulgaris subsp. vulgaris probable mitochondrial chaperone BCS1-B (LOC104887423), mRNA	K08900	BCS1	mitochondrial chaperone BCS1	http://www.genome.jp/dbget-bin/www_bget?ko:K08900	Q54DY9	324	1.7e-28	Probable mitochondrial chaperone BCS1-B OS=Dictyostelium discoideum GN=bcsl1b PE=3 SV=1	PF00910//PF05496//PF00004//PF00005//PF07728//PF01637	RNA helicase//Holliday junction DNA helicase ruvB N-terminus//ATPase family associated with various cellular activities (AAA)//ABC transporter//AAA domain (dynein-related subfamily)//Archaeal ATPase	GO:0006281//GO:0006310	DNA repair//DNA recombination	GO:0005524//GO:0016887//GO:0009378//GO:0003723//GO:0003724	ATP binding//ATPase activity//four-way junction helicase activity//RNA binding//RNA helicase activity	GO:0009379//GO:0005657	Holliday junction helicase complex//replication fork	--	--
Cluster-10319.10068	251.138	0	Inf	9.43e-18	4.71e-15	644	870840063	KMS94758.1	472	2.3e-45	hypothetical protein BVRB_015560 [Beta vulgaris subsp. vulgaris]	--	--	--	--	--	--	--	--	--	--	--	--	--	PF00075	RNase H	GO:0051252	regulation of RNA metabolic process	GO:0003676//GO:0004523	nucleic acid binding//RNA-DNA hybrid ribonuclease activity	--	--	--	--
Cluster-10319.38665	249.571	0	Inf	9.75e-18	4.86e-15	1851	870857492	KMT09052.1	901	1.2e-94	hypothetical protein BVRB_6g137560 [Beta vulgaris subsp. vulgaris]	--	--	--	--	--	--	--	--	--	--	--	--	--	--	--	--	--	--	--	--	--	--	--
Cluster-10319.121603	0	268.14	-Inf	1.01e-17	5.05e-15	4962	731361076	XP_010692161.1	5453	0	PREDICTED: uncharacterized protein LOC104905346 [Beta vulgaris subsp. vulgaris]>gi|731361078|ref|XP_010692162.1| PREDICTED: uncharacterized protein LOC104905346 [Beta vulgaris subsp. vulgaris]>gi|731361080|ref|XP_010692163.1| PREDICTED: uncharacterized protein LOC104905346 [Beta vulgaris subsp. vulgaris]>gi|731361082|ref|XP_010692164.1| PREDICTED: uncharacterized protein LOC104905346 [Beta vulgar…	731361083	XM_010693863.1	1623	0	PREDICTED: Beta vulgaris subsp. vulgaris uncharacterized LOC104905346 (LOC104905346), transcript variant X5, mRNA	--	--	--	--	Q6PB75	245	5.2e-19	Non-canonical poly(A) RNA polymerase PAPD7 OS=Mus musculus GN=Papd7 PE=2 SV=2	PF01909	Nucleotidyltransferase domain	--	--	GO:0016779	nucleotidyltransferase activity	--	--	KOG1906	DNA polymerase sigma
Cluster-10319.37160	356.621	0.619756	9.1685	1.03e-17	5.09e-15	857	674924749	CDY08451.1	320	1.3e-27	BnaA05g26870D [Brassica napus]	--	--	--	--	--	--	--	--	--	Q05091	335	3.3e-30	Polygalacturonase inhibitor OS=Pyrus communis GN=PGIP PE=1 SV=1	PF00560//PF13855	Leucine Rich Repeat//Leucine rich repeat	--	--	GO:0005515	protein binding	--	--	--	--
Cluster-10319.68250	248.914	0	Inf	1.03e-17	5.12e-15	578	731355169	XP_010688998.1	603	1.3e-60	PREDICTED: cytochrome b561 and DOMON domain-containing protein At5g47530 [Beta vulgaris subsp. vulgaris]	--	--	--	--	--	--	--	--	--	Q9FGK4	334	2.9e-30	Cytochrome b561 and DOMON domain-containing protein At5g47530 OS=Arabidopsis thaliana GN=At5g47530 PE=2 SV=1	--	--	--	--	--	--	--	--	--	--
Cluster-10319.153618	248.055	0	Inf	1.07e-17	5.27e-15	1953	731361163	XP_010692207.1	2424	3.1e-271	PREDICTED: tubulin-folding cofactor D [Beta vulgaris subsp. vulgaris]>gi|870847711|gb|KMT00059.1| hypothetical protein BVRB_1g018870 [Beta vulgaris subsp. vulgaris]	731361162	XM_010693905.1	935	0	PREDICTED: Beta vulgaris subsp. vulgaris tubulin-folding cofactor D (LOC104905377), mRNA	--	--	--	--	Q8L5R3	1750	6.2e-194	Tubulin-folding cofactor D OS=Arabidopsis thaliana GN=TFCD PE=2 SV=1	PF02985//PF01602	HEAT repeat//Adaptin N terminal region	GO:0016192//GO:0006886	vesicle-mediated transport//intracellular protein transport	GO:0005515	protein binding	GO:0030117	membrane coat	KOG1943	Beta-tubulin folding cofactor D
Cluster-10319.29980	247.975	0	Inf	1.07e-17	5.27e-15	223	--	--	--	--	--	--	--	--	--	--	--	--	--	--	--	--	--	--	--	--	--	--	--	--	--	--	--	--
Cluster-10319.87661	1733.57	17.2497	6.651	1.1e-17	5.41e-15	1264	731352713	XP_010687680.1	1677	8.4e-185	PREDICTED: UDP-glucuronate 4-epimerase 1 [Beta vulgaris subsp. vulgaris]>gi|870851474|gb|KMT03521.1| hypothetical protein BVRB_8g191980 [Beta vulgaris subsp. vulgaris]	731352712	XM_010689378.1	537	0	PREDICTED: Beta vulgaris subsp. vulgaris UDP-glucuronate 4-epimerase 1 (LOC104901768), mRNA	K08679	E5.1.3.6	UDP-glucuronate 4-epimerase	http://www.genome.jp/dbget-bin/www_bget?ko:K08679	Q9M0B6	1605	2.6e-177	UDP-glucuronate 4-epimerase 1 OS=Arabidopsis thaliana GN=GAE1 PE=1 SV=1	PF01073//PF04055//PF00056//PF01370//PF08241//PF00106	3-beta hydroxysteroid dehydrogenase/isomerase family//Radical SAM superfamily//lactate/malate dehydrogenase, NAD binding domain//NAD dependent epimerase/dehydratase family//Methyltransferase domain//short chain dehydrogenase	GO:0008210//GO:0008207//GO:0008209//GO:0055114//GO:0006694//GO:0008152	estrogen metabolic process//C21-steroid hormone metabolic process//androgen metabolic process//oxidation-reduction process//steroid biosynthetic process//metabolic process	GO:0003854//GO:0051536//GO:0008168//GO:0016491//GO:0016616//GO:0050662//GO:0003824	3-beta-hydroxy-delta5-steroid dehydrogenase activity//iron-sulfur cluster binding//methyltransferase activity//oxidoreductase activity//oxidoreductase activity, acting on the CH-OH group of donors, NAD or NADP as acceptor//coenzyme binding//catalytic activity	--	--	KOG1371	UDP-glucose 4-epimerase/UDP-sulfoquinovose synthase
Cluster-10319.70525	0	265.659	-Inf	1.19e-17	5.82e-15	2792	731377042	XP_010667756.1	1277	4.5e-138	PREDICTED: uncharacterized protein LOC104884768 isoform X1 [Beta vulgaris subsp. vulgaris]>gi|870841385|gb|KMS95153.1| hypothetical protein BVRB_011910 [Beta vulgaris subsp. vulgaris]	802536668	XM_012222138.1	48	2.62e-13	PREDICTED: Jatropha curcas uncharacterized LOC105638312 (LOC105638312), mRNA	K10801	MBD4	methyl-CpG-binding domain protein 4	http://www.genome.jp/dbget-bin/www_bget?ko:K10801	Q0IGK1	543	8.1e-54	Methyl-CpG-binding domain protein 4-like protein OS=Arabidopsis thaliana GN=MBD4L PE=1 SV=1	PF00730	HhH-GPD superfamily base excision DNA repair protein	GO:0006284	base-excision repair	--	--	--	--	--	--
Cluster-10319.126775	246.712	0	Inf	1.22e-17	5.98e-15	4635	731314080	XP_010684140.1	4771	0	PREDICTED: uncharacterized protein LOC104898734 [Beta vulgaris subsp. vulgaris]>gi|870868478|gb|KMT19303.1| hypothetical protein BVRB_1g013090 [Beta vulgaris subsp. vulgaris]	731314079	XM_010685838.1	1878	0	PREDICTED: Beta vulgaris subsp. vulgaris uncharacterized LOC104898734 (LOC104898734), mRNA	--	--	--	--	--	--	--	--	PF00149//PF02921	Calcineurin-like phosphoesterase//Ubiquinol cytochrome reductase transmembrane region	GO:0055114//GO:0006119//GO:0015992//GO:0006118	oxidation-reduction process//oxidative phosphorylation//proton transport//obsolete electron transport	GO:0016787//GO:0008121	hydrolase activity//ubiquinol-cytochrome-c reductase activity	--	--	--	--
Cluster-10319.122941	0	261.525	-Inf	1.24e-17	6.06e-15	433	--	--	--	--	--	731357684	XM_010692041.1	217	4.3e-108	PREDICTED: Beta vulgaris subsp. vulgaris splicing factor U2af large subunit B-like (LOC104903905), transcript variant X1, mRNA	--	--	--	--	--	--	--	--	--	--	--	--	--	--	--	--	--	--
Cluster-10319.106933	437.373	1.73194	7.9803	1.26e-17	6.11e-15	612	870841492	KMS95214.1	147	1.1e-07	hypothetical protein BVRB_010960 [Beta vulgaris subsp. vulgaris]	--	--	--	--	--	--	--	--	--	--	--	--	--	PF02950//PF04706//PF07740//PF07850	Conotoxin//Dickkopf N-terminal cysteine-rich region//Ion channel inhibitory toxin//Renin receptor-like protein	GO:0030178//GO:0007275//GO:0007165//GO:0009405//GO:0006810	negative regulation of Wnt signaling pathway//multicellular organismal development//signal transduction//pathogenesis//transport	GO:0004872//GO:0008200	receptor activity//ion channel inhibitor activity	GO:0016021//GO:0005576	integral component of membrane//extracellular region	--	--
Cluster-10319.98142	0	621.068	-Inf	1.33e-17	6.47e-15	2876	731315292	XP_010690719.1	2583	1.7e-289	PREDICTED: protein INVOLVED IN DE NOVO 2 [Beta vulgaris subsp. vulgaris]>gi|731315294|ref|XP_010690724.1| PREDICTED: protein INVOLVED IN DE NOVO 2 [Beta vulgaris subsp. vulgaris]>gi|870867462|gb|KMT18331.1| hypothetical protein BVRB_2g024880 [Beta vulgaris subsp. vulgaris]	823234967	XM_012594660.1	106	1.55e-45	PREDICTED: Gossypium raimondii protein INVOLVED IN DE NOVO 2-like (LOC105773052), mRNA	--	--	--	--	Q8VZ79	1615	4.1e-178	Protein INVOLVED IN DE NOVO 2 OS=Arabidopsis thaliana GN=IDN2 PE=1 SV=1	PF03468//PF05529//PF03470//PF17078//PF06596//PF11803	XS domain//B-cell receptor-associated protein 31-like//XS zinc finger domain//SWI5-dependent HO expression protein 3//Photosystem II reaction centre X protein (PsbX)//UDP-glucuronate decarboxylase N-terminal	GO:0031047//GO:0005982//GO:0005985//GO:0015979//GO:0009117//GO:0048309//GO:0051028//GO:0006886	gene silencing by RNA//starch metabolic process//sucrose metabolic process//photosynthesis//nucleotide metabolic process//endoplasmic reticulum inheritance//mRNA transport//intracellular protein transport	GO:0048040	UDP-glucuronate decarboxylase activity	GO:0016021//GO:0005783//GO:0009523//GO:0016020	integral component of membrane//endoplasmic reticulum//photosystem II//membrane	--	--
Cluster-10319.85874	0	258.449	-Inf	1.34e-17	6.5e-15	3734	731358094	XP_010690549.1	3944	0	PREDICTED: glutamate receptor 3.2-like [Beta vulgaris subsp. vulgaris]>gi|870849301|gb|KMT01564.1| hypothetical protein BVRB_9g215640 [Beta vulgaris subsp. vulgaris]	731358093	XM_010692247.1	1450	0	PREDICTED: Beta vulgaris subsp. vulgaris glutamate receptor 3.2-like (LOC104904070), mRNA	K05387	GRIP	glutamate receptor, ionotropic, plant	http://www.genome.jp/dbget-bin/www_bget?ko:K05387	Q93YT1	2663	1.6e-299	Glutamate receptor 3.2 OS=Arabidopsis thaliana GN=GLR3.2 PE=1 SV=2	PF00335//PF10613//PF00060	Tetraspanin family//Ligated ion channel L-glutamate- and glycine-binding site//Ligand-gated ion channel	GO:0007268//GO:0007165//GO:0006811	synaptic transmission//signal transduction//ion transport	GO:0005234//GO:0004970	extracellular-glutamate-gated ion channel activity//ionotropic glutamate receptor activity	GO:0016021//GO:0016020	integral component of membrane//membrane	--	--
Cluster-10319.21892	0	260.708	-Inf	1.36e-17	6.58e-15	1087	731322708	XP_010672044.1	387	2.8e-35	PREDICTED: uncharacterized protein LOC104888707 [Beta vulgaris subsp. vulgaris]>gi|870864528|gb|KMT15623.1| hypothetical protein BVRB_3g056150 [Beta vulgaris subsp. vulgaris]	731322707	XM_010673742.1	159	1.98e-75	PREDICTED: Beta vulgaris subsp. vulgaris uncharacterized LOC104888707 (LOC104888707), mRNA	--	--	--	--	--	--	--	--	--	--	--	--	--	--	--	--	--	--
Cluster-10319.82112	244.197	0	Inf	1.37e-17	6.61e-15	1987	731325384	XP_010673488.1	1420	8.3e-155	PREDICTED: uncharacterized protein LOC104889857 [Beta vulgaris subsp. vulgaris]>gi|870863166|gb|KMT14330.1| hypothetical protein BVRB_4g071140 [Beta vulgaris subsp. vulgaris]	731325383	XM_010675186.1	555	0	PREDICTED: Beta vulgaris subsp. vulgaris uncharacterized LOC104889857 (LOC104889857), mRNA	--	--	--	--	O80885	1304	3.3e-142	Membrane metalloprotease ARASP, chloroplastic OS=Arabidopsis thaliana GN=ARASP PE=2 SV=1	PF00595//PF02163//PF13180	PDZ domain (Also known as DHR or GLGF)//Peptidase family M50//PDZ domain	GO:0006508	proteolysis	GO:0005515//GO:0004222	protein binding//metalloendopeptidase activity	--	--	--	--
Cluster-10319.53536	0	261.279	-Inf	1.39e-17	6.7e-15	2064	870846269	KMS98856.1	1176	1.7e-126	hypothetical protein BVRB_3g068330 isoform C [Beta vulgaris subsp. vulgaris]	731364085	XM_010695478.1	347	1.18e-179	PREDICTED: Beta vulgaris subsp. vulgaris protein TIFY 4B-like (LOC104906688), transcript variant X5, mRNA	--	--	--	--	Q8GY55	444	1.8e-42	Protein TIFY 4B OS=Arabidopsis thaliana GN=TIFY4B PE=1 SV=1	PF15966	F-box	--	--	GO:0005515	protein binding	--	--	--	--
Cluster-10319.93312	242.671	0	Inf	1.4e-17	6.7e-15	2217	225444363	XP_002266688.1	2717	3.7e-305	PREDICTED: homeobox-leucine zipper protein MERISTEM L1 [Vitis vinifera]>gi|302144076|emb|CBI23181.3| unnamed protein product [Vitis vinifera]	731369783	XM_010667223.1	1264	0	PREDICTED: Beta vulgaris subsp. vulgaris homeobox-leucine zipper protein MERISTEM L1-like (LOC104882822), transcript variant X2, mRNA	K09338	HD-ZIP	homeobox-leucine zipper protein	http://www.genome.jp/dbget-bin/www_bget?ko:K09338	Q8RWU4	2422	8.4e-272	Homeobox-leucine zipper protein MERISTEM L1 OS=Arabidopsis thaliana GN=ATML1 PE=2 SV=1	PF06156//PF01852//PF05241//PF05920//PF00046//PF06005	Protein of unknown function (DUF972)//START domain//Emopamil binding protein//Homeobox KN domain//Homeobox domain//Protein of unknown function (DUF904)	GO:0006355//GO:0043093//GO:0016125//GO:0006260//GO:0006694//GO:0000917	regulation of transcription, DNA-templated//FtsZ-dependent cytokinesis//sterol metabolic process//DNA replication//steroid biosynthetic process//barrier septum assembly	GO:0047750//GO:0003700//GO:0043565//GO:0003677//GO:0008289	cholestenol delta-isomerase activity//transcription factor activity, sequence-specific DNA binding//sequence-specific DNA binding//DNA binding//lipid binding	GO:0005737//GO:0005634//GO:0005667//GO:0016021	cytoplasm//nucleus//transcription factor complex//integral component of membrane	--	--
Cluster-10319.7470	245.195	0	Inf	1.4e-17	6.72e-15	1184	731321570	XP_010671423.1	419	5.9e-39	PREDICTED: uncharacterized protein LOC104888225 [Beta vulgaris subsp. vulgaris]>gi|870864922|gb|KMT15989.1| hypothetical protein BVRB_3g051720 [Beta vulgaris subsp. vulgaris]	--	--	--	--	--	--	--	--	--	--	--	--	--	--	--	--	--	--	--	--	--	--	--
Cluster-10319.97527	244.573	0	Inf	1.42e-17	6.8e-15	1731	731329277	XP_010675504.1	249	4.4e-19	PREDICTED: probable 3-hydroxyacyl-CoA dehydrogenase B0272.3 [Beta vulgaris subsp. vulgaris]>gi|731368248|ref|XP_010696040.1| PREDICTED: probable 3-hydroxyacyl-CoA dehydrogenase B0272.3 [Beta vulgaris subsp. vulgaris]>gi|870861890|gb|KMT13149.1| hypothetical protein BVRB_4g086880 [Beta vulgaris subsp. vulgaris]	332640072	CP002686.1	41	1.26e-09	Arabidopsis thaliana chromosome 3, complete sequence	K00074	paaH, hbd, fadB, mmgB	3-hydroxybutyryl-CoA dehydrogenase	http://www.genome.jp/dbget-bin/www_bget?ko:K00074	P45856	163	5.8e-10	Probable 3-hydroxybutyryl-CoA dehydrogenase OS=Bacillus subtilis (strain 168) GN=mmgB PE=2 SV=1	PF03821//PF06624//PF00725	Golgi 4-transmembrane spanning transporter//Ribosome associated membrane protein RAMP4//3-hydroxyacyl-CoA dehydrogenase, C-terminal domain	GO:0006631//GO:0006550//GO:0006568//GO:0018874//GO:0006574//GO:0006633//GO:0006552//GO:0006554//GO:0055114	fatty acid metabolic process//isoleucine catabolic process//tryptophan metabolic process//benzoate metabolic process//valine catabolic process//fatty acid biosynthetic process//leucine catabolic process//lysine catabolic process//oxidation-reduction process	GO:0003857//GO:0016491	3-hydroxyacyl-CoA dehydrogenase activity//oxidoreductase activity	GO:0016021//GO:0005783	integral component of membrane//endoplasmic reticulum	--	--
Cluster-10319.95218	890.574	7.05445	6.9801	1.45e-17	6.91e-15	1019	731378781	XP_010668269.1	425	1e-39	PREDICTED: F-box protein GID2-like [Beta vulgaris subsp. vulgaris]>gi|870840126|gb|KMS94765.1| hypothetical protein BVRB_015500 [Beta vulgaris subsp. vulgaris]	--	--	--	--	--	K14495	GID2, SLY1	F-box protein GID2	http://www.genome.jp/dbget-bin/www_bget?ko:K14495	Q9STX3	314	1.1e-27	F-box protein GID2 OS=Arabidopsis thaliana GN=GID2 PE=1 SV=1	PF12937//PF00646//PF02907	F-box-like//F-box domain//Hepatitis C virus NS3 protease	GO:0019087//GO:0006508	transformation of host cell by virus//proteolysis	GO:0008236//GO:0005515	serine-type peptidase activity//protein binding	--	--	--	--
Cluster-10319.177714	460.818	0	Inf	1.5e-17	7.15e-15	1419	460395086	XP_004243119.1	721	6.7e-74	PREDICTED: uncharacterized protein LOC101247933 [Solanum lycopersicum]	--	--	--	--	--	--	--	--	--	--	--	--	--	PF01621	Cell fusion glycoprotein K	--	--	--	--	GO:0016020	membrane	--	--
Cluster-10319.109238	242.587	0	Inf	1.53e-17	7.27e-15	794	747106055	XP_011101309.1	1077	2e-115	PREDICTED: eukaryotic translation initiation factor 3 subunit C-like [Sesamum indicum]	731330812	XM_010678031.1	489	0	PREDICTED: Beta vulgaris subsp. vulgaris eukaryotic translation initiation factor 3 subunit C (LOC104892188), mRNA	K03252	EIF3C	translation initiation factor 3 subunit C	http://www.genome.jp/dbget-bin/www_bget?ko:K03252	Q9XHM1	990	3.4e-106	Eukaryotic translation initiation factor 3 subunit C OS=Medicago truncatula GN=TIF3C1 PE=2 SV=1	PF05470	Eukaryotic translation initiation factor 3 subunit 8 N-terminus	GO:0006446//GO:0006413	regulation of translational initiation//translational initiation	GO:0003743//GO:0031369	translation initiation factor activity//translation initiation factor binding	GO:0005840//GO:0005852	ribosome//eukaryotic translation initiation factor 3 complex	KOG1076	Translation initiation factor 3, subunit c (eIF-3c)
Cluster-10319.87724	664.544	4.25067	7.2885	1.54e-17	7.3e-15	1820	731313547	XP_010680820.1	522	1e-50	PREDICTED: G-box-binding factor 4-like [Beta vulgaris subsp. vulgaris]	764532991	XM_004290463.2	127	2.06e-57	PREDICTED: Fragaria vesca subsp. vesca G-box-binding factor 4-like (LOC101293647), mRNA	K14432	ABF	ABA responsive element binding factor	http://www.genome.jp/dbget-bin/www_bget?ko:K14432	P42777	190	4.5e-13	G-box-binding factor 4 OS=Arabidopsis thaliana GN=GBF4 PE=1 SV=1	PF03131//PF07716//PF00170	bZIP Maf transcription factor//Basic region leucine zipper//bZIP transcription factor	GO:0006355	regulation of transcription, DNA-templated	GO:0003677//GO:0003700//GO:0043565	DNA binding//transcription factor activity, sequence-specific DNA binding//sequence-specific DNA binding	GO:0005634//GO:0005667	nucleus//transcription factor complex	--	--
Cluster-10319.91040	242.22	0	Inf	1.57e-17	7.41e-15	2448	731328755	XP_010675226.1	1756	1.1e-193	PREDICTED: probable polyamine oxidase 4 [Beta vulgaris subsp. vulgaris]>gi|870862080|gb|KMT13320.1| hypothetical protein BVRB_4g084630 [Beta vulgaris subsp. vulgaris]	731328754	XM_010676924.1	717	0	PREDICTED: Beta vulgaris subsp. vulgaris probable polyamine oxidase 4 (LOC104891257), mRNA	K17839	PAO4, PAO3, PAO2	polyamine oxidase	http://www.genome.jp/dbget-bin/www_bget?ko:K17839	Q8H191	1275	9.4e-139	Probable polyamine oxidase 4 OS=Arabidopsis thaliana GN=PAO4 PE=1 SV=1	PF02737//PF01266//PF01593//PF01134//PF12831//PF01494//PF06100//PF00070//PF07992	3-hydroxyacyl-CoA dehydrogenase, NAD binding domain//FAD dependent oxidoreductase//Flavin containing amine oxidoreductase//Glucose inhibited division protein A//FAD dependent oxidoreductase//FAD binding domain//MCRA family//Pyridine nucleotide-disulphide oxidoreductase//Pyridine nucleotide-disulphide oxidoreductase	GO:0006552//GO:0006554//GO:0055114//GO:0006633//GO:0006574//GO:0018874//GO:0008033//GO:0006550//GO:0006631//GO:0006568	leucine catabolic process//lysine catabolic process//oxidation-reduction process//fatty acid biosynthetic process//valine catabolic process//benzoate metabolic process//tRNA processing//isoleucine catabolic process//fatty acid metabolic process//tryptophan metabolic process	GO:0016491//GO:0071949//GO:0003857//GO:0050151//GO:0050660	oxidoreductase activity//FAD binding//3-hydroxyacyl-CoA dehydrogenase activity//oleate hydratase activity//flavin adenine dinucleotide binding	--	--	KOG0029	Amine oxidase
Cluster-10319.78860	0	260.566	-Inf	1.57e-17	7.41e-15	454	--	--	--	--	--	--	--	--	--	--	--	--	--	--	--	--	--	--	--	--	--	--	--	--	--	--	--	--
Cluster-10319.69966	812.01	6.48579	6.9681	1.61e-17	7.59e-15	2392	731322042	XP_010671674.1	1894	1.1e-209	PREDICTED: serine/threonine-protein phosphatase 4 regulatory subunit 3A-like isoform X1 [Beta vulgaris subsp. vulgaris]>gi|870865158|gb|KMT16225.1| hypothetical protein BVRB_3g053830 [Beta vulgaris subsp. vulgaris]	731322041	XM_010673372.1	711	0	PREDICTED: Beta vulgaris subsp. vulgaris serine/threonine-protein phosphatase 4 regulatory subunit 3A-like (LOC104888409), transcript variant X1, mRNA	K17491	SMEK, PPP4R3	protein phosphatase 4 regulatory subunit 3	http://www.genome.jp/dbget-bin/www_bget?ko:K17491	Q922R5	375	2.1e-34	Serine/threonine-protein phosphatase 4 regulatory subunit 3B OS=Mus musculus GN=Smek2 PE=2 SV=2	--	--	--	--	--	--	--	--	KOG2175	Protein predicted to be involved in carbohydrate metabolism
Cluster-10319.116149	241.448	0	Inf	1.67e-17	7.83e-15	2483	731321782	XP_010671537.1	3089	0	PREDICTED: uncharacterized protein LOC104888307 [Beta vulgaris subsp. vulgaris]	731321781	XM_010673235.1	1251	0	PREDICTED: Beta vulgaris subsp. vulgaris uncharacterized LOC104888307 (LOC104888307), mRNA	--	--	--	--	--	--	--	--	PF02892//PF05699	BED zinc finger//hAT family C-terminal dimerisation region	--	--	GO:0003677//GO:0046983	DNA binding//protein dimerization activity	--	--	--	--
Cluster-10319.151548	240.984	0	Inf	1.69e-17	7.9e-15	1280	731312956	XP_010677192.1	888	2.6e-93	PREDICTED: single-stranded DNA-bindig protein WHY2, mitochondrial [Beta vulgaris subsp. vulgaris]>gi|870869149|gb|KMT19935.1| hypothetical protein BVRB_1g009820 [Beta vulgaris subsp. vulgaris]	--	--	--	--	--	--	--	--	--	D9J034	618	7.5e-63	Single-stranded DNA-bindig protein WHY2, mitochondrial OS=Solanum tuberosum GN=WHY2 PE=1 SV=1	--	--	--	--	--	--	--	--	--	--
Cluster-10319.87747	1.70849	437.188	-7.9994	1.69e-17	7.91e-15	1701	--	--	--	--	--	--	--	--	--	--	--	--	--	--	--	--	--	--	--	--	--	--	--	--	--	--	--	--
Cluster-10319.92936	0.34022	296.667	-9.7682	1.75e-17	8.14e-15	370	731332443	XP_010677210.1	469	2.9e-45	PREDICTED: lon protease homolog 2, peroxisomal [Beta vulgaris subsp. vulgaris]>gi|870860383|gb|KMT11730.1| hypothetical protein BVRB_5g105660 [Beta vulgaris subsp. vulgaris]	731332442	XM_010678908.1	226	3.6e-113	PREDICTED: Beta vulgaris subsp. vulgaris lon protease homolog 2, peroxisomal (LOC104892885), mRNA	K01338	lon	ATP-dependent Lon protease	http://www.genome.jp/dbget-bin/www_bget?ko:K01338	O04979	458	7.7e-45	Lon protease homolog 2, peroxisomal OS=Spinacia oleracea PE=2 SV=2	PF05362	Lon protease (S16) C-terminal proteolytic domain	GO:0006508//GO:0006510	proteolysis//obsolete ATP-dependent proteolysis	GO:0004176//GO:0004252	ATP-dependent peptidase activity//serine-type endopeptidase activity	--	--	KOG2004	Mitochondrial ATP-dependent protease PIM1/LON
Cluster-10319.45928	0	255.154	-Inf	1.76e-17	8.19e-15	691	731368671	XP_010696273.1	367	3.7e-33	PREDICTED: DNA-directed RNA polymerases I, II, and III subunit RPABC5 [Beta vulgaris subsp. vulgaris]>gi|870844052|gb|KMS97111.1| hypothetical protein BVRB_7g178930 [Beta vulgaris subsp. vulgaris]>gi|902213788|gb|KNA17337.1| hypothetical protein SOVF_080850 [Spinacia oleracea]>gi|902233825|gb|KNA23210.1| hypothetical protein SOVF_026860 [Spinacia oleracea]	731368670	XM_010697971.1	175	1.57e-84	PREDICTED: Beta vulgaris subsp. vulgaris DNA-directed RNA polymerases I, II, and III subunit RPABC5 (LOC104908813), mRNA	K03007	RPB10, POLR2L	DNA-directed RNA polymerases I, II, and III subunit RPABC5	http://www.genome.jp/dbget-bin/www_bget?ko:K03007	Q9SYA6	348	8.2e-32	DNA-directed RNA polymerase subunit 10-like protein OS=Arabidopsis thaliana GN=NRPB10L PE=1 SV=1	PF01194	RNA polymerases N / 8 kDa subunit	GO:0006351//GO:0006206//GO:0006144	transcription, DNA-templated//pyrimidine nucleobase metabolic process//purine nucleobase metabolic process	GO:0003677//GO:0003899	DNA binding//DNA-directed RNA polymerase activity	GO:0005730	nucleolus	KOG3497	DNA-directed RNA polymerase, subunit RPB10
Cluster-10319.112310	1.66843	432.846	-8.0192	1.77e-17	8.22e-15	2933	731323727	XP_010672588.1	2662	1.2e-298	PREDICTED: YTH domain-containing family protein 1-like isoform X1 [Beta vulgaris subsp. vulgaris]	731323728	XM_010674288.1	1003	0	PREDICTED: Beta vulgaris subsp. vulgaris YTH domain-containing family protein 1-like (LOC104889138), transcript variant X2, mRNA	--	--	--	--	Q0VCZ3	501	6.3e-49	YTH domain-containing family protein 2 OS=Bos taurus GN=YTHDF2 PE=2 SV=1	--	--	--	--	--	--	--	--	--	--
Cluster-10319.61130	0	254.349	-Inf	1.82e-17	8.43e-15	2423	747088844	XP_011092034.1	2733	5.7e-307	PREDICTED: long chain acyl-CoA synthetase 6, peroxisomal-like [Sesamum indicum]	731327869	XM_010676446.1	1213	0	PREDICTED: Beta vulgaris subsp. vulgaris long chain acyl-CoA synthetase 7, peroxisomal (LOC104890838), mRNA	K01897	ACSL, fadD	long-chain acyl-CoA synthetase	http://www.genome.jp/dbget-bin/www_bget?ko:K01897	Q8LKS5	2620	1e-294	Long chain acyl-CoA synthetase 7, peroxisomal OS=Arabidopsis thaliana GN=LACS7 PE=1 SV=2	PF00501	AMP-binding enzyme	GO:0008152	metabolic process	GO:0003824	catalytic activity	--	--	KOG1256	Long-chain acyl-CoA synthetases (AMP-forming)
Cluster-10319.46829	0	256.361	-Inf	1.86e-17	8.6e-15	2770	731339379	XP_010680818.1	967	3.9e-102	PREDICTED: uncharacterized protein LOC104895876 isoform X2 [Beta vulgaris subsp. vulgaris]>gi|870857499|gb|KMT09059.1| hypothetical protein BVRB_6g137600 isoform B [Beta vulgaris subsp. vulgaris]	731339376	XM_010682515.1	382	0	PREDICTED: Beta vulgaris subsp. vulgaris uncharacterized LOC104895876 (LOC104895876), transcript variant X1, mRNA	--	--	--	--	--	--	--	--	PF11109//PF07460	Orexigenic neuropeptide Qrfp/P518//NUMOD3 motif (2 copies)	--	--	GO:0003677//GO:0031854	DNA binding//orexigenic neuropeptide QRFP receptor binding	--	--	--	--
Cluster-10319.79092	239.734	0	Inf	1.87e-17	8.63e-15	2960	870844886	KMS97748.1	829	4.2e-86	hypothetical protein BVRB_5g124190 isoform B [Beta vulgaris subsp. vulgaris]	731366887	XM_010697013.1	360	0	PREDICTED: Beta vulgaris subsp. vulgaris probable ubiquitin receptor RAD23a (LOC104907981), transcript variant X4, mRNA	K10839	RAD23, HR23	UV excision repair protein RAD23	http://www.genome.jp/dbget-bin/www_bget?ko:K10839	Q84L33	624	3.5e-63	Ubiquitin receptor RAD23b OS=Arabidopsis thaliana GN=RAD23B PE=1 SV=3	PF00789//PF00240//PF09280//PF14560//PF02845	UBX domain//Ubiquitin family//XPC-binding domain//Ubiquitin-like domain//CUE domain	GO:0006281//GO:0043161//GO:0006289	DNA repair//proteasome-mediated ubiquitin-dependent protein catabolic process//nucleotide-excision repair	GO:0005515//GO:0003684	protein binding//damaged DNA binding	--	--	KOG0011	Nucleotide excision repair factor NEF2, RAD23 component
Cluster-10319.144632	239.447	0	Inf	1.91e-17	8.78e-15	1747	--	--	--	--	--	--	--	--	--	--	--	--	--	--	--	--	--	--	PF00646//PF07178//PF12937	F-box domain//TraL protein//F-box-like	GO:0000746	conjugation	GO:0005515	protein binding	GO:0019867	outer membrane	--	--
Cluster-10319.42318	556.868	3.70016	7.2336	1.91e-17	8.78e-15	1483	731316328	XP_010695068.1	1514	7.8e-166	PREDICTED: uncharacterized protein LOC104907775 [Beta vulgaris subsp. vulgaris]>gi|870867941|gb|KMT18810.1| hypothetical protein BVRB_2g029190 [Beta vulgaris subsp. vulgaris]	566186610	XM_002313278.2	118	1.68e-52	Populus trichocarpa hypothetical protein (POPTR_0009s06370g) mRNA, complete cds	--	--	--	--	--	--	--	--	--	--	--	--	--	--	--	--	--	--
Cluster-10319.55483	239.918	0	Inf	1.95e-17	8.94e-15	1459	731315714	XP_010692648.1	629	3.2e-63	PREDICTED: uncharacterized protein LOC104905726 isoform X2 [Beta vulgaris subsp. vulgaris]>gi|870867641|gb|KMT18510.1| hypothetical protein BVRB_2g026490 isoform A [Beta vulgaris subsp. vulgaris]	731315713	XM_010694346.1	221	9.15e-110	PREDICTED: Beta vulgaris subsp. vulgaris uncharacterized LOC104905726 (LOC104905726), transcript variant X2, mRNA	--	--	--	--	--	--	--	--	--	--	--	--	--	--	--	--	--	--
Cluster-10319.21454	0	255.233	-Inf	1.98e-17	9.06e-15	1401	731310906	XP_010681297.1	1111	4e-119	PREDICTED: cytochrome c oxidase assembly protein COX11, mitochondrial [Beta vulgaris subsp. vulgaris]>gi|870869373|gb|KMT20118.1| hypothetical protein BVRB_1g001350 [Beta vulgaris subsp. vulgaris]	731310905	XM_010682995.1	389	0	PREDICTED: Beta vulgaris subsp. vulgaris cytochrome c oxidase assembly protein COX11, mitochondrial (LOC104896259), mRNA	K02258	COX11	cytochrome c oxidase assembly protein subunit 11	http://www.genome.jp/dbget-bin/www_bget?ko:K02258	Q8GWR0	870	4.9e-92	Cytochrome c oxidase assembly protein COX11, mitochondrial OS=Arabidopsis thaliana GN=COX11 PE=2 SV=1	PF04442	Cytochrome c oxidase assembly protein CtaG/Cox11	--	--	GO:0005507	copper ion binding	--	--	KOG2540	Cytochrome oxidase assembly factor COX11
Cluster-10319.63780	0	253.922	-Inf	2.02e-17	9.2e-15	1219	--	--	--	--	--	--	--	--	--	--	--	--	--	--	--	--	--	--	PF06457	Ectatomin	GO:0009405//GO:0006811	pathogenesis//ion transport	GO:0005216	ion channel activity	GO:0005576	extracellular region	--	--
Cluster-10319.166847	0	253.834	-Inf	2.33e-17	1.06e-14	2721	731312194	XP_010673017.1	935	2e-98	PREDICTED: uncharacterized protein LOC104889484 [Beta vulgaris subsp. vulgaris]>gi|731312196|ref|XP_010673025.1| PREDICTED: uncharacterized protein LOC104889484 [Beta vulgaris subsp. vulgaris]>gi|870869980|gb|KMT20725.1| hypothetical protein BVRB_1g006990 [Beta vulgaris subsp. vulgaris]	731312195	XM_010674723.1	335	7.32e-173	PREDICTED: Beta vulgaris subsp. vulgaris uncharacterized LOC104889484 (LOC104889484), transcript variant X2, mRNA	--	--	--	--	--	--	--	--	--	--	--	--	--	--	--	--	--	--
Cluster-10319.131572	237.356	0	Inf	2.34e-17	1.06e-14	1318	731344053	XP_010683205.1	1463	5.7e-160	PREDICTED: protein HGH1 homolog [Beta vulgaris subsp. vulgaris]>gi|870855350|gb|KMT07083.1| hypothetical protein BVRB_6g154100 [Beta vulgaris subsp. vulgaris]	731344052	XM_010684903.1	613	0	PREDICTED: Beta vulgaris subsp. vulgaris protein HGH1 homolog (LOC104897932), mRNA	--	--	--	--	Q6AY79	300	5.8e-26	Protein HGH1 homolog OS=Rattus norvegicus GN=Hgh1 PE=2 SV=1	--	--	--	--	--	--	--	--	KOG2973	Uncharacterized conserved protein
Cluster-10319.6512	234.659	0	Inf	2.38e-17	1.08e-14	6605	332322102	CCA65997.1	3165	0	hypothetical protein [Beta vulgaris subsp. vulgaris]	--	--	--	--	--	--	--	--	--	P0C2F6	625	5.9e-63	Putative ribonuclease H protein At1g65750 OS=Arabidopsis thaliana GN=At1g65750 PE=3 SV=1	PF03699//PF00098	Uncharacterised protein family (UPF0182)//Zinc knuckle	--	--	GO:0003676//GO:0008270	nucleic acid binding//zinc ion binding	GO:0016021	integral component of membrane	--	--
Cluster-10319.143647	0	253.458	-Inf	2.43e-17	1.1e-14	1919	731316353	XP_010695163.1	1229	1.1e-132	PREDICTED: uncharacterized protein LOC104907850 [Beta vulgaris subsp. vulgaris]>gi|870867952|gb|KMT18821.1| hypothetical protein BVRB_2g029280 [Beta vulgaris subsp. vulgaris]	731316352	XM_010696861.1	215	2.62e-106	PREDICTED: Beta vulgaris subsp. vulgaris uncharacterized LOC104907850 (LOC104907850), mRNA	--	--	--	--	--	--	--	--	--	--	--	--	--	--	--	--	--	--
Cluster-10319.96856	232.705	0	Inf	3.05e-17	1.37e-14	5164	731317271	XP_010668353.1	325	2e-27	PREDICTED: uncharacterized protein LOC104885354 isoform X1 [Beta vulgaris subsp. vulgaris]	731317272	XM_010670056.1	112	1.29e-48	PREDICTED: Beta vulgaris subsp. vulgaris uncharacterized LOC104885354 (LOC104885354), transcript variant X2, mRNA	--	--	--	--	--	--	--	--	PF05460//PF06644	Origin recognition complex subunit 6 (ORC6)//ATP11 protein	GO:0006461//GO:0006260	protein complex assembly//DNA replication	GO:0003677	DNA binding	GO:0005664//GO:0005739	nuclear origin of replication recognition complex//mitochondrion	--	--
Cluster-10319.101621	0	461.905	-Inf	3.08e-17	1.38e-14	1925	697159228	XP_009588369.1	225	3e-16	PREDICTED: uncharacterized protein LOC104085953 [Nicotiana tomentosiformis]	--	--	--	--	--	--	--	--	--	--	--	--	--	--	--	--	--	--	--	--	--	--	--
Cluster-10319.122842	0	249.177	-Inf	3.12e-17	1.4e-14	2436	731343647	XP_010682995.1	729	1.4e-74	PREDICTED: isocitrate dehydrogenase [NAD] regulatory subunit 3, mitochondrial-like [Beta vulgaris subsp. vulgaris]>gi|870855143|gb|KMT06876.1| hypothetical protein BVRB_6g152160 [Beta vulgaris subsp. vulgaris]	731343646	XM_010684693.1	352	0	PREDICTED: Beta vulgaris subsp. vulgaris isocitrate dehydrogenase [NAD] regulatory subunit 3, mitochondrial-like (LOC104897748), mRNA	K00030	IDH3	isocitrate dehydrogenase (NAD+)	http://www.genome.jp/dbget-bin/www_bget?ko:K00030	Q8LFC0	696	1.3e-71	Isocitrate dehydrogenase [NAD] regulatory subunit 1, mitochondrial OS=Arabidopsis thaliana GN=IDH1 PE=2 SV=2	PF00180	Isocitrate/isopropylmalate dehydrogenase	GO:0055114	oxidation-reduction process	GO:0016616	oxidoreductase activity, acting on the CH-OH group of donors, NAD or NADP as acceptor	--	--	KOG0784	Isocitrate dehydrogenase, gamma subunit
Cluster-10319.65295	0	248.421	-Inf	3.13e-17	1.4e-14	443	--	--	--	--	--	--	--	--	--	--	--	--	--	--	--	--	--	--	--	--	--	--	--	--	--	--	--	--
Cluster-10319.67418	0	249.175	-Inf	3.26e-17	1.46e-14	3765	568848883	XP_006478215.1	1264	1.9e-136	PREDICTED: 12-oxophytodienoate reductase 2-like isoform X1 [Citrus sinensis]	596187102	XM_007223308.1	159	7e-75	Prunus persica hypothetical protein (PRUPE_ppa007488mg) mRNA, complete cds	K05894	OPR	12-oxophytodienoic acid reductase	http://www.genome.jp/dbget-bin/www_bget?ko:K05894	B9FSC8	1162	1.8e-125	Putative 12-oxophytodienoate reductase 11 OS=Oryza sativa subsp. japonica GN=OPR11 PE=2 SV=1	PF00724	NADH:flavin oxidoreductase / NADH oxidase family	GO:0055114	oxidation-reduction process	GO:0010181//GO:0016491	FMN binding//oxidoreductase activity	--	--	KOG0134	NADH:flavin oxidoreductase/12-oxophytodienoate reductase
Cluster-10319.178023	231.066	0	Inf	3.27e-17	1.46e-14	581	870858905	KMT10369.1	160	3.1e-09	hypothetical protein BVRB_5g115000 [Beta vulgaris subsp. vulgaris]	--	--	--	--	--	--	--	--	--	--	--	--	--	PF00400	WD domain, G-beta repeat	--	--	GO:0005515	protein binding	--	--	--	--
Cluster-10319.102408	549.844	0	Inf	3.43e-17	1.53e-14	1195	731324447	XP_010672974.1	1114	1.5e-119	PREDICTED: ganglioside-induced differentiation-associated protein 2 [Beta vulgaris subsp. vulgaris]>gi|870863998|gb|KMT15131.1| hypothetical protein BVRB_3g062490 [Beta vulgaris subsp. vulgaris]	731324446	XM_010674672.1	412	0	PREDICTED: Beta vulgaris subsp. vulgaris ganglioside-induced differentiation-associated protein 2 (LOC104889450), mRNA	--	--	--	--	Q9NXN4	178	7.3e-12	Ganglioside-induced differentiation-associated protein 2 OS=Homo sapiens GN=GDAP2 PE=1 SV=1	PF00917	MATH domain	--	--	GO:0005515	protein binding	--	--	--	--
Cluster-10319.89630	0	244.803	-Inf	3.52e-17	1.57e-14	932	731311111	XP_010689801.1	487	6e-47	PREDICTED: 50S ribosomal protein L12, chloroplastic [Beta vulgaris subsp. vulgaris]>gi|870869471|gb|KMT20216.1| hypothetical protein BVRB_1g002210 [Beta vulgaris subsp. vulgaris]	731311110	XM_010691499.1	245	2.63e-123	PREDICTED: Beta vulgaris subsp. vulgaris 50S ribosomal protein L12, chloroplastic (LOC104903444), mRNA	K02935	RP-L7, MRPL12, rplL	large subunit ribosomal protein L7/L12	http://www.genome.jp/dbget-bin/www_bget?ko:K02935	P41189	185	8.8e-13	50S ribosomal protein L7/L12 OS=Liberibacter africanus GN=rplL PE=3 SV=1	PF00542	Ribosomal protein L7/L12 C-terminal domain	GO:0006412//GO:0042254	translation//ribosome biogenesis	GO:0003735	structural constituent of ribosome	GO:0005840	ribosome	KOG1715	Mitochondrial/chloroplast ribosomal protein L12
Cluster-10319.78948	257.578	0	Inf	3.54e-17	1.57e-14	6244	731330430	XP_010676129.1	7491	0	PREDICTED: proteasome activator subunit 4 [Beta vulgaris subsp. vulgaris]>gi|731330432|ref|XP_010676130.1| PREDICTED: proteasome activator subunit 4 [Beta vulgaris subsp. vulgaris]>gi|731330434|ref|XP_010676131.1| PREDICTED: proteasome activator subunit 4 [Beta vulgaris subsp. vulgaris]>gi|870861371|gb|KMT12661.1| hypothetical protein BVRB_4g091190 [Beta vulgaris subsp. vulgaris]	731330429	XM_010677827.1	3233	0	PREDICTED: Beta vulgaris subsp. vulgaris proteasome activator subunit 4 (LOC104892018), transcript variant X1, mRNA	K06699	PSME4	proteasome activator subunit 4	http://www.genome.jp/dbget-bin/www_bget?ko:K06699	F4JC97	5968	0	Proteasome activator subunit 4 OS=Arabidopsis thaliana GN=PA200 PE=2 SV=2	PF02985//PF01479//PF02724//PF01361	HEAT repeat//S4 domain//CDC45-like protein//Tautomerase enzyme	GO:0006270//GO:0006725	DNA replication initiation//cellular aromatic compound metabolic process	GO:0005515//GO:0016853//GO:0003723	protein binding//isomerase activity//RNA binding	--	--	KOG1851	Uncharacterized conserved protein
Cluster-10319.48367	230.111	0	Inf	3.56e-17	1.57e-14	699	731331163	XP_010676518.1	896	1.7e-94	PREDICTED: protein P21-like [Beta vulgaris subsp. vulgaris]>gi|870860822|gb|KMT12130.1| hypothetical protein BVRB_5g100820 [Beta vulgaris subsp. vulgaris]	--	--	--	--	--	--	--	--	--	P25096	753	9e-79	Protein P21 OS=Glycine max PE=1 SV=1	--	--	--	--	--	--	--	--	--	--
Cluster-10319.65451	0	2923.78	-Inf	3.55e-17	1.57e-14	377	--	--	--	--	--	--	--	--	--	--	--	--	--	--	--	--	--	--	PF13606	Ankyrin repeat	--	--	GO:0005515	protein binding	--	--	--	--
Cluster-10319.86155	16.3305	1528.23	-6.5481	3.56e-17	1.57e-14	3750	870842836	KMS96154.1	2496	2.7e-279	hypothetical protein BVRB_001590 isoform C [Beta vulgaris subsp. vulgaris]	731372509	XM_010668067.1	1370	0	PREDICTED: Beta vulgaris subsp. vulgaris RNA-binding protein 5-B (LOC104883525), mRNA	K13094	RBM5_10	RNA-binding protein 5/10	http://www.genome.jp/dbget-bin/www_bget?ko:K13094	Q6DDU9	198	1.1e-13	RNA-binding protein 5-B OS=Xenopus laevis GN=rbm5-b PE=2 SV=1	PF01585//PF00076//PF00641	G-patch domain//RNA recognition motif. (a.k.a. RRM, RBD, or RNP domain)//Zn-finger in Ran binding protein and others	--	--	GO:0008270//GO:0003676	zinc ion binding//nucleic acid binding	--	--	KOG0154	RNA-binding protein RBM5 and related proteins, contain G-patch and RRM domains
Cluster-10319.84959	529.053	3.11715	7.407	3.81e-17	1.67e-14	1993	731333993	XP_010678011.1	2071	2.7e-230	PREDICTED: AMSH-like ubiquitin thioesterase 1 [Beta vulgaris subsp. vulgaris]>gi|870859783|gb|KMT11177.1| hypothetical protein BVRB_5g111050 [Beta vulgaris subsp. vulgaris]	731333992	XM_010679709.1	862	0	PREDICTED: Beta vulgaris subsp. vulgaris AMSH-like ubiquitin thioesterase 1 (LOC104893579), mRNA	K11866	STAMBP, AMSH	STAM-binding protein	http://www.genome.jp/dbget-bin/www_bget?ko:K11866	Q8VYB5	1418	2e-155	AMSH-like ubiquitin thioesterase 1 OS=Arabidopsis thaliana GN=AMSH1 PE=2 SV=1	PF01398	JAB1/Mov34/MPN/PAD-1 ubiquitin protease	--	--	GO:0005515	protein binding	--	--	KOG2880	SMAD6 interacting protein AMSH, contains JAB/MPN/Mov34 domain
Cluster-10319.101882	0.36068	285.087	-9.6265	3.93e-17	1.72e-14	865	460373179	XP_004232400.1	740	2.6e-76	PREDICTED: succinate dehydrogenase [ubiquinone] flavoprotein subunit 1, mitochondrial [Solanum lycopersicum]	731337300	XM_010681411.1	314	1.07e-161	PREDICTED: Beta vulgaris subsp. vulgaris succinate dehydrogenase [ubiquinone] flavoprotein subunit, mitochondrial (LOC104895015), mRNA	K00234	SDHA, SDH1	succinate dehydrogenase (ubiquinone) flavoprotein subunit	http://www.genome.jp/dbget-bin/www_bget?ko:K00234	Q6ZDY8	719	9.8e-75	Succinate dehydrogenase [ubiquinone] flavoprotein subunit, mitochondrial OS=Oryza sativa subsp. japonica GN=SDH1 PE=1 SV=1	PF07992//PF01134//PF01494//PF01266	Pyridine nucleotide-disulphide oxidoreductase//Glucose inhibited division protein A//FAD binding domain//FAD dependent oxidoreductase	GO:0055114//GO:0008033	oxidation-reduction process//tRNA processing	GO:0050660//GO:0071949//GO:0016491	flavin adenine dinucleotide binding//FAD binding//oxidoreductase activity	--	--	KOG2403	Succinate dehydrogenase, flavoprotein subunit
Cluster-10319.86567	229.829	0	Inf	3.94e-17	1.73e-14	1595	731360950	XP_010692095.1	864	2e-90	PREDICTED: trafficking protein particle complex subunit 1 [Beta vulgaris subsp. vulgaris]>gi|870847623|gb|KMS99970.1| hypothetical protein BVRB_1g018120 [Beta vulgaris subsp. vulgaris]	731360949	XM_010693793.1	376	0	PREDICTED: Beta vulgaris subsp. vulgaris trafficking protein particle complex subunit 1 (LOC104905303), mRNA	--	--	--	--	Q2KMM2	301	5.3e-26	Trafficking protein particle complex subunit 1 OS=Rattus norvegicus GN=Trappc1 PE=2 SV=1	PF04099//PF04628	Sybindin-like family//Sedlin, N-terminal conserved region	GO:0006888	ER to Golgi vesicle-mediated transport	--	--	GO:0005622//GO:0005801	intracellular//cis-Golgi network	KOG3368	Transport protein particle (TRAPP) complex subunit
Cluster-10319.56861	552.207	3.69172	7.2248	4.18e-17	1.82e-14	1592	731333736	XP_010677884.1	1825	7.3e-202	PREDICTED: exocyst complex component EXO70B1 [Beta vulgaris subsp. vulgaris]>gi|870859806|gb|KMT11194.1| hypothetical protein BVRB_5g110310 [Beta vulgaris subsp. vulgaris]	731333735	XM_010679582.1	472	0	PREDICTED: Beta vulgaris subsp. vulgaris exocyst complex component EXO70B1 (LOC104893481), mRNA	K07195	EXOC7, EXO70	exocyst complex component 7	http://www.genome.jp/dbget-bin/www_bget?ko:K07195	Q9FGH9	587	3.6e-59	Exocyst complex component EXO70B1 OS=Arabidopsis thaliana GN=EXO70B1 PE=1 SV=1	PF03081	Exo70 exocyst complex subunit	GO:0006887	exocytosis	--	--	GO:0000145	exocyst	--	--
Cluster-10319.100109	504.428	0	Inf	4.3e-17	1.87e-14	2563	731353192	XP_010687932.1	2989	0	PREDICTED: TBC1 domain family member 15 isoform X1 [Beta vulgaris subsp. vulgaris]>gi|870850740|gb|KMT02806.1| hypothetical protein BVRB_8g193890 isoform A [Beta vulgaris subsp. vulgaris]	731353191	XM_010689630.1	1161	0	PREDICTED: Beta vulgaris subsp. vulgaris TBC1 domain family member 15 (LOC104901989), transcript variant X1, mRNA	--	--	--	--	Q8TC07	765	1.3e-79	TBC1 domain family member 15 OS=Homo sapiens GN=TBC1D15 PE=1 SV=2	PF14672	Late cornified envelope	GO:0008544	epidermis development	--	--	--	--	KOG2197	Ypt/Rab-specific GTPase-activating protein GYP7 and related proteins
Cluster-10319.37063	0	242.92	-Inf	4.41e-17	1.92e-14	3905	731344520	XP_010683464.1	3935	0	PREDICTED: uncharacterized protein LOC104898139 [Beta vulgaris subsp. vulgaris]>gi|870854758|gb|KMT06506.1| hypothetical protein BVRB_7g156810 [Beta vulgaris subsp. vulgaris]	731344519	XM_010685162.1	1333	0	PREDICTED: Beta vulgaris subsp. vulgaris uncharacterized LOC104898139 (LOC104898139), mRNA	--	--	--	--	Q9NUW8	141	4.7e-07	Tyrosyl-DNA phosphodiesterase 1 OS=Homo sapiens GN=TDP1 PE=1 SV=2	PF06087//PF00498//PF08797	Tyrosyl-DNA phosphodiesterase//FHA domain//HIRAN domain	GO:0006281	DNA repair	GO:0016818//GO:0005515//GO:0003676//GO:0008081//GO:0008270	hydrolase activity, acting on acid anhydrides, in phosphorus-containing anhydrides//protein binding//nucleic acid binding//phosphoric diester hydrolase activity//zinc ion binding	GO:0005634	nucleus	--	--
Cluster-10319.123921	226.579	0	Inf	4.47e-17	1.94e-14	385	661891717	CDP04642.1	338	4.7e-30	unnamed protein product [Coffea canephora]	731326172	XM_010675584.1	166	8.49e-80	PREDICTED: Beta vulgaris subsp. vulgaris 60S ribosomal protein L38 (LOC104890191), mRNA	K02923	RP-L38e, RPL38	large subunit ribosomal protein L38e	http://www.genome.jp/dbget-bin/www_bget?ko:K02923	O22860	330	5.6e-30	60S ribosomal protein L38 OS=Arabidopsis thaliana GN=RPL38A PE=3 SV=1	PF01781	Ribosomal L38e protein family	GO:0042254//GO:0006412	ribosome biogenesis//translation	GO:0003735	structural constituent of ribosome	GO:0005840//GO:0005622	ribosome//intracellular	KOG3499	60S ribosomal protein L38
Cluster-10319.138320	227.268	0	Inf	4.54e-17	1.97e-14	963	731352638	XP_010687640.1	744	9.8e-77	PREDICTED: uncharacterized protein LOC104901737 [Beta vulgaris subsp. vulgaris]>gi|870851437|gb|KMT03484.1| hypothetical protein BVRB_8g191650 [Beta vulgaris subsp. vulgaris]	731352637	XM_010689338.1	326	2.55e-168	PREDICTED: Beta vulgaris subsp. vulgaris uncharacterized LOC104901737 (LOC104901737), mRNA	K10842	MNAT1	CDK-activating kinase assembly factor MAT1	http://www.genome.jp/dbget-bin/www_bget?ko:K10842	P51951	188	4.1e-13	CDK-activating kinase assembly factor MAT1 OS=Xenopus laevis GN=mnat1 PE=2 SV=1	PF06391	CDK-activating kinase assembly factor MAT1	GO:0007049	cell cycle	--	--	GO:0005634	nucleus	KOG3800	Predicted E3 ubiquitin ligase containing RING finger, subunit of transcription/repair factor TFIIH and CDK-activating kinase assembly factor
Cluster-10319.51612	0	241.339	-Inf	4.58e-17	1.98e-14	1868	731323538	XP_010672485.1	1341	1.1e-145	PREDICTED: LETM1 and EF-hand domain-containing protein 1, mitochondrial-like [Beta vulgaris subsp. vulgaris]>gi|870864448|gb|KMT15550.1| hypothetical protein BVRB_3g059020 [Beta vulgaris subsp. vulgaris]	731323537	XM_010674183.1	767	0	PREDICTED: Beta vulgaris subsp. vulgaris LETM1 and EF-hand domain-containing protein 1, mitochondrial-like (LOC104889044), mRNA	K17800	LETM1, MDM38	LETM1 and EF-hand domain-containing protein 1, mitochondrial	http://www.genome.jp/dbget-bin/www_bget?ko:K17800	Q5ZK33	324	1.3e-28	LETM1 and EF-hand domain-containing protein 1, mitochondrial OS=Gallus gallus GN=LETM1 PE=2 SV=1	PF01544//PF00036//PF13405//PF13499//PF13202	CorA-like Mg2+ transporter protein//EF hand//EF-hand domain//EF-hand domain pair//EF hand	GO:0030001//GO:0055085	metal ion transport//transmembrane transport	GO:0046873//GO:0005509	metal ion transmembrane transporter activity//calcium ion binding	GO:0016020	membrane	KOG1043	Ca2+-binding transmembrane protein LETM1/MRS7
Cluster-10319.75186	0	693.777	-Inf	4.79e-17	2.07e-14	1350	731341015	XP_010681701.1	1077	3.3e-115	PREDICTED: fruit protein pKIWI502 [Beta vulgaris subsp. vulgaris]	731341014	XM_010683399.1	349	0	PREDICTED: Beta vulgaris subsp. vulgaris fruit protein pKIWI502 (LOC104896632), mRNA	--	--	--	--	P43394	687	7.8e-71	Fruit protein pKIWI502 OS=Actinidia deliciosa GN=pKIWI502 PE=2 SV=1	PF08030//PF00175	Ferric reductase NAD binding domain//Oxidoreductase NAD-binding domain	GO:0055114	oxidation-reduction process	GO:0016491	oxidoreductase activity	--	--	--	--
Cluster-10319.122218	224.794	0	Inf	4.82e-17	2.08e-14	2546	731312816	XP_010676561.1	486	2.1e-46	PREDICTED: monothiol glutaredoxin-S15, mitochondrial [Beta vulgaris subsp. vulgaris]	731312815	XM_010678259.1	61	1.42e-20	PREDICTED: Beta vulgaris subsp. vulgaris monothiol glutaredoxin-S15, mitochondrial (LOC104892351), mRNA	K07390	grxD, GLRX5	monothiol glutaredoxin	http://www.genome.jp/dbget-bin/www_bget?ko:K07390	Q8LBK6	381	4.5e-35	Monothiol glutaredoxin-S15, mitochondrial OS=Arabidopsis thaliana GN=GRXS15 PE=1 SV=2	PF00462	Glutaredoxin	GO:0045454//GO:0006118	cell redox homeostasis//obsolete electron transport	GO:0015035//GO:0009055	protein disulfide oxidoreductase activity//electron carrier activity	--	--	KOG0911	Glutaredoxin-related protein
Cluster-10319.110230	907.5	8.37799	6.7591	4.84e-17	2.08e-14	3529	731327269	XP_010674436.1	3164	0	PREDICTED: uncharacterized protein LOC104890591 [Beta vulgaris subsp. vulgaris]>gi|870862881|gb|KMT14069.1| hypothetical protein BVRB_4g078960 isoform A [Beta vulgaris subsp. vulgaris]	731327268	XM_010676134.1	1155	0	PREDICTED: Beta vulgaris subsp. vulgaris uncharacterized LOC104890591 (LOC104890591), mRNA	--	--	--	--	F4IXE7	561	8.4e-56	Increased DNA methylation 1 OS=Arabidopsis thaliana GN=IDM1 PE=1 SV=1	PF13508//PF08445//PF13673//PF00583//PF00628	Acetyltransferase (GNAT) domain//FR47-like protein//Acetyltransferase (GNAT) domain//Acetyltransferase (GNAT) family//PHD-finger	GO:0042967	acyl-carrier-protein biosynthetic process	GO:0005515//GO:0016747//GO:0008080	protein binding//transferase activity, transferring acyl groups other than amino-acyl groups//N-acetyltransferase activity	--	--	--	--
Cluster-10319.41614	224.06	0	Inf	4.91e-17	2.11e-14	888	731316740	XP_010665583.1	410	4.8e-38	PREDICTED: uncharacterized protein LOC104882862 [Beta vulgaris subsp. vulgaris]>gi|870868115|gb|KMT18984.1| hypothetical protein BVRB_2g030810 [Beta vulgaris subsp. vulgaris]	731316739	XM_010667281.1	92	2.82e-38	PREDICTED: Beta vulgaris subsp. vulgaris uncharacterized LOC104882862 (LOC104882862), mRNA	--	--	--	--	--	--	--	--	--	--	--	--	--	--	--	--	--	--
Cluster-10319.71185	345.868	1.23402	8.1307	4.99e-17	2.13e-14	565	--	--	--	--	--	764595194	XM_011467491.1	37	6.58e-08	PREDICTED: Fragaria vesca subsp. vesca uncharacterized LOC105351901 (LOC105351901), mRNA	--	--	--	--	--	--	--	--	--	--	--	--	--	--	--	--	--	--
Cluster-10319.87324	225.713	0	Inf	5.19e-17	2.22e-14	272	--	--	--	--	--	--	--	--	--	--	--	--	--	--	--	--	--	--	PF02947	flt3 ligand	GO:0007165	signal transduction	GO:0005125	cytokine activity	GO:0016020	membrane	--	--
Cluster-10319.160768	806.174	8.07308	6.6418	5.31e-17	2.26e-14	343	--	--	--	--	--	--	--	--	--	--	--	--	--	--	--	--	--	--	--	--	--	--	--	--	--	--	--	--
Cluster-10319.64668	492.107	0.850133	9.1771	5.45e-17	2.32e-14	1645	731342015	XP_010682185.1	2099	1.3e-233	PREDICTED: ferric reduction oxidase 7, chloroplastic-like isoform X1 [Beta vulgaris subsp. vulgaris]>gi|870856106|gb|KMT07794.1| hypothetical protein BVRB_6g146120 isoform B [Beta vulgaris subsp. vulgaris]	731342016	XM_010683884.1	825	0	PREDICTED: Beta vulgaris subsp. vulgaris ferric reduction oxidase 7, chloroplastic-like (LOC104897075), transcript variant X2, mRNA	--	--	--	--	Q8RWS6	1550	8.1e-171	Ferric reduction oxidase 6 OS=Arabidopsis thaliana GN=FRO6 PE=2 SV=1	PF00175//PF08030//PF08022	Oxidoreductase NAD-binding domain//Ferric reductase NAD binding domain//FAD-binding domain	GO:0055114	oxidation-reduction process	GO:0016491	oxidoreductase activity	--	--	--	--
Cluster-10319.179651	223.287	0	Inf	5.51e-17	2.34e-14	280	--	--	--	--	--	--	--	--	--	--	--	--	--	--	--	--	--	--	--	--	--	--	--	--	--	--	--	--
Cluster-10319.112036	222.248	0	Inf	5.84e-17	2.47e-14	2028	731330711	XP_010676280.1	1550	7.2e-170	PREDICTED: GDSL esterase/lipase At4g10955 [Beta vulgaris subsp. vulgaris]>gi|731330713|ref|XP_010676281.1| PREDICTED: GDSL esterase/lipase At4g10955 [Beta vulgaris subsp. vulgaris]>gi|870860595|gb|KMT11903.1| hypothetical protein BVRB_5g098700 [Beta vulgaris subsp. vulgaris]	731330712	XM_010677979.1	552	0	PREDICTED: Beta vulgaris subsp. vulgaris GDSL esterase/lipase At4g10955 (LOC104892142), transcript variant X2, mRNA	--	--	--	--	Q680C0	1008	7.1e-108	GDSL esterase/lipase At4g10955 OS=Arabidopsis thaliana GN=At4g10955 PE=2 SV=1	PF01764	Lipase (class 3)	GO:0006629	lipid metabolic process	--	--	--	--	--	--
Cluster-10319.26250	221.803	0	Inf	5.91e-17	2.5e-14	2129	731352571	XP_010687614.1	1310	5.1e-142	PREDICTED: F-box protein SKIP1 [Beta vulgaris subsp. vulgaris]>gi|870851402|gb|KMT03449.1| hypothetical protein BVRB_8g191330 [Beta vulgaris subsp. vulgaris]	731352570	XM_010689312.1	443	0	PREDICTED: Beta vulgaris subsp. vulgaris F-box protein SKIP1 (LOC104901713), mRNA	K10268	FBXL2_20	F-box and leucine-rich repeat protein 2/20	http://www.genome.jp/dbget-bin/www_bget?ko:K10268	Q9FDX1	907	3.8e-96	F-box protein SKIP1 OS=Arabidopsis thaliana GN=SKIP1 PE=1 SV=1	PF09029//PF00560//PF12937//PF13855//PF00646	5-aminolevulinate synthase presequence//Leucine Rich Repeat//F-box-like//Leucine rich repeat//F-box domain	GO:0006783//GO:0006544//GO:0006563//GO:0006778//GO:0006566//GO:0042967	heme biosynthetic process//glycine metabolic process//L-serine metabolic process//porphyrin-containing compound metabolic process//threonine metabolic process//acyl-carrier-protein biosynthetic process	GO:0003870//GO:0005515//GO:0030170	5-aminolevulinate synthase activity//protein binding//pyridoxal phosphate binding	GO:0005759	mitochondrial matrix	--	--
Cluster-10319.179994	221.375	0	Inf	5.97e-17	2.52e-14	1033	731354860	XP_010688829.1	356	1e-31	PREDICTED: uncharacterized protein LOC104902672 [Beta vulgaris subsp. vulgaris]	731375873	XM_010669088.1	51	2.04e-15	PREDICTED: Beta vulgaris subsp. vulgaris delta-latroinsectotoxin-Lt1a-like (LOC104884441), mRNA	--	--	--	--	--	--	--	--	PF08676	MutL C terminal dimerisation domain	GO:0006298	mismatch repair	GO:0005524	ATP binding	--	--	--	--
Cluster-10319.10086	601.139	4.40903	7.0911	6.02e-17	2.53e-14	900	--	--	--	--	--	--	--	--	--	--	--	--	--	--	--	--	--	--	--	--	--	--	--	--	--	--	--	--
Cluster-10319.57891	0	347.282	-Inf	6.07e-17	2.54e-14	1771	731362233	XP_010692783.1	704	7.9e-72	PREDICTED: uncharacterized protein LOC104905846 isoform X1 [Beta vulgaris subsp. vulgaris]>gi|870847145|gb|KMS99567.1| hypothetical protein BVRB_1g022630 [Beta vulgaris subsp. vulgaris]	731362232	XM_010694481.1	258	3.02e-130	PREDICTED: Beta vulgaris subsp. vulgaris uncharacterized LOC104905846 (LOC104905846), transcript variant X1, mRNA	--	--	--	--	--	--	--	--	PF02136	Nuclear transport factor 2 (NTF2) domain	GO:0006810	transport	--	--	GO:0005622	intracellular	--	--
Cluster-10319.75005	222.045	0	Inf	6.07e-17	2.54e-14	1141	--	--	--	--	--	731363128	XM_010694959.1	375	0	PREDICTED: Beta vulgaris subsp. vulgaris KH domain-containing protein At4g18375 (LOC104906226), transcript variant X3, mRNA	--	--	--	--	--	--	--	--	PF04988	A-kinase anchoring protein 95 (AKAP95)	--	--	GO:0003677	DNA binding	GO:0005634	nucleus	--	--
Cluster-10319.133492	0.333685	276.521	-9.6947	6.11e-17	2.55e-14	2036	731357629	XP_010690313.1	1898	3.2e-210	PREDICTED: DDB1- and CUL4-associated factor 8 isoform X2 [Beta vulgaris subsp. vulgaris]>gi|870849072|gb|KMT01335.1| hypothetical protein BVRB_9g213500 [Beta vulgaris subsp. vulgaris]	731357628	XM_010692011.1	748	0	PREDICTED: Beta vulgaris subsp. vulgaris DDB1- and CUL4-associated factor 8 (LOC104903881), transcript variant X2, mRNA	K11804	WDR42A	WD repeat-containing protein 42A	http://www.genome.jp/dbget-bin/www_bget?ko:K11804	Q6NRH1	680	7.7e-70	DDB1- and CUL4-associated factor 8 OS=Xenopus laevis GN=dcaf8 PE=2 SV=1	PF00400	WD domain, G-beta repeat	--	--	GO:0005515	protein binding	--	--	KOG1334	WD40 repeat protein
Cluster-10319.47135	220.926	0	Inf	6.14e-17	2.56e-14	6053	731369961	XP_010665578.1	1027	9.4e-109	PREDICTED: uncharacterized protein LOC104882859 [Beta vulgaris subsp. vulgaris]>gi|870843553|gb|KMS96698.1| hypothetical protein BVRB_8g200040 [Beta vulgaris subsp. vulgaris]	--	--	--	--	--	--	--	--	--	P62184	171	2.4e-10	Calmodulin OS=Renilla reniformis PE=1 SV=2	PF00036//PF10591//PF03951//PF00023//PF09077//PF13499//PF13833//PF13405//PF13202//PF13606//PF12763	EF hand//Secreted protein acidic and rich in cysteine Ca binding region//Glutamine synthetase, beta-Grasp domain//Ankyrin repeat//Mu B transposition protein, C terminal//EF-hand domain pair//EF-hand domain pair//EF-hand domain//EF hand//Ankyrin repeat//Cytoskeletal-regulatory complex EF hand	GO:0006313//GO:0009252//GO:0007165//GO:0006542//GO:0006807	transposition, DNA-mediated//peptidoglycan biosynthetic process//signal transduction//glutamine biosynthetic process//nitrogen compound metabolic process	GO:0005509//GO:0004356//GO:0005515//GO:0003677	calcium ion binding//glutamate-ammonia ligase activity//protein binding//DNA binding	GO:0005578	proteinaceous extracellular matrix	--	--
Cluster-10319.48987	223.008	0	Inf	6.32e-17	2.63e-14	505	731316024	XP_010693922.1	447	1.4e-42	PREDICTED: serine/threonine-protein kinase CDL1 [Beta vulgaris subsp. vulgaris]>gi|870867784|gb|KMT18653.1| hypothetical protein BVRB_2g027820 [Beta vulgaris subsp. vulgaris]	--	--	--	--	--	--	--	--	--	Q9LQQ8	194	4.3e-14	Probable serine/threonine-protein kinase RLCKVII OS=Arabidopsis thaliana GN=At1g07870 PE=2 SV=1	--	--	--	--	--	--	--	--	--	--
Cluster-10319.87995	0	237.968	-Inf	6.87e-17	2.85e-14	309	--	--	--	--	--	--	--	--	--	--	--	--	--	--	--	--	--	--	--	--	--	--	--	--	--	--	--	--
Cluster-10319.123838	0	233.803	-Inf	7.04e-17	2.91e-14	1533	731353506	XP_010688102.1	1581	1.4e-173	PREDICTED: GDP-mannose transporter GONST4 [Beta vulgaris subsp. vulgaris]>gi|870850904|gb|KMT02970.1| hypothetical protein BVRB_8g195400 [Beta vulgaris subsp. vulgaris]	731353505	XM_010689800.1	668	0	PREDICTED: Beta vulgaris subsp. vulgaris GDP-mannose transporter GONST4 (LOC104902118), mRNA	--	--	--	--	Q84L08	1228	1.6e-133	GDP-mannose transporter GONST4 OS=Arabidopsis thaliana GN=GONST4 PE=2 SV=1	PF00892	EamA-like transporter family	--	--	--	--	GO:0016021//GO:0016020	integral component of membrane//membrane	--	--
Cluster-10319.158849	341.823	0	Inf	7.05e-17	2.91e-14	2128	731365526	XP_010694572.1	2334	9.2e-261	PREDICTED: 9-cis-epoxycarotenoid dioxygenase NCED1, chloroplastic [Beta vulgaris subsp. vulgaris]>gi|870845571|gb|KMS98275.1| hypothetical protein BVRB_4g094240 [Beta vulgaris subsp. vulgaris]	695023655	XM_009400738.1	85	5.38e-34	PREDICTED: Musa acuminata subsp. malaccensis 9-cis-epoxycarotenoid dioxygenase, chloroplastic-like (LOC103983524), mRNA	K09840	NCED	9-cis-epoxycarotenoid dioxygenase	http://www.genome.jp/dbget-bin/www_bget?ko:K09840	Q9LRR7	2029	3e-226	9-cis-epoxycarotenoid dioxygenase NCED3, chloroplastic OS=Arabidopsis thaliana GN=NCED3 PE=2 SV=1	PF03739//PF04277//PF08496//PF02064	Predicted permease YjgP/YjgQ family//Oxaloacetate decarboxylase, gamma chain//Peptidase family S49 N-terminal//MAS20 protein import receptor	GO:0006560//GO:0006886//GO:0006605//GO:0006525//GO:0071436//GO:0006814//GO:0006090	proline metabolic process//intracellular protein transport//protein targeting//arginine metabolic process//sodium ion export//sodium ion transport//pyruvate metabolic process	GO:0004252//GO:0008948//GO:0015081	serine-type endopeptidase activity//oxaloacetate decarboxylase activity//sodium ion transmembrane transporter activity	GO:0005886//GO:0016020//GO:0016021//GO:0005742	plasma membrane//membrane//integral component of membrane//mitochondrial outer membrane translocase complex	--	--
Cluster-10319.77108	221.279	0	Inf	7.04e-17	2.91e-14	429	--	--	--	--	--	727431305	XM_010490345.1	40	1.06e-09	PREDICTED: Camelina sativa vacuolar protein sorting-associated protein 4-like (LOC104766446), transcript variant X2, mRNA	--	--	--	--	--	--	--	--	PF06056	Putative ATPase subunit of terminase (gpP-like)	GO:0019069	viral capsid assembly	GO:0005524	ATP binding	--	--	--	--
Cluster-10319.98212	694.356	0	Inf	7.08e-17	2.92e-14	3017	731357528	XP_010690259.1	1764	1.6e-194	PREDICTED: glycerol-3-phosphate acyltransferase 3-like [Beta vulgaris subsp. vulgaris]>gi|731357530|ref|XP_010690260.1| PREDICTED: glycerol-3-phosphate acyltransferase 3-like [Beta vulgaris subsp. vulgaris]>gi|731357532|ref|XP_010690262.1| PREDICTED: glycerol-3-phosphate acyltransferase 3-like [Beta vulgaris subsp. vulgaris]>gi|870849002|gb|KMT01265.1| hypothetical protein BVRB_9g212830 [Beta vul…	731357529	XM_010691958.1	720	0	PREDICTED: Beta vulgaris subsp. vulgaris glycerol-3-phosphate acyltransferase 3-like (LOC104903833), transcript variant X2, mRNA	K13506	GPAT3_4, AGPAT9, AGPAT6	glycerol-3-phosphate O-acyltransferase 3/4	http://www.genome.jp/dbget-bin/www_bget?ko:K13506	Q8C0N2	631	5.5e-64	Glycerol-3-phosphate acyltransferase 3 OS=Mus musculus GN=Agpat9 PE=1 SV=1	PF01553	Acyltransferase	GO:0008152	metabolic process	GO:0016746	transferase activity, transferring acyl groups	--	--	KOG2898	Predicted phosphate acyltransferase, contains PlsC domain
Cluster-10319.24073	0	233.407	-Inf	7.44e-17	3.06e-14	1180	731344722	XP_010683572.1	704	5.2e-72	PREDICTED: uncharacterized protein LOC104898223 [Beta vulgaris subsp. vulgaris]>gi|870854863|gb|KMT06611.1| hypothetical protein BVRB_7g157790 [Beta vulgaris subsp. vulgaris]	731344721	XM_010685270.1	237	9.39e-119	PREDICTED: Beta vulgaris subsp. vulgaris uncharacterized LOC104898223 (LOC104898223), mRNA	--	--	--	--	--	--	--	--	PF06003//PF04824	Survival motor neuron protein (SMN)//Conserved region of Rad21 / Rec8 like protein	GO:0006397	mRNA processing	GO:0003723	RNA binding	GO:0005737//GO:0005634//GO:0000228	cytoplasm//nucleus//nuclear chromosome	--	--
Cluster-10319.117244	0	234.269	-Inf	7.72e-17	3.17e-14	3441	731315386	XP_010691207.1	607	2.7e-60	PREDICTED: tropinone reductase homolog At1g07440-like isoform X1 [Beta vulgaris subsp. vulgaris]>gi|870867518|gb|KMT18387.1| hypothetical protein BVRB_2g025400 isoform A [Beta vulgaris subsp. vulgaris]	731315385	XM_010692905.1	95	2.42e-39	PREDICTED: Beta vulgaris subsp. vulgaris tropinone reductase homolog At1g07440-like (LOC104904607), transcript variant X1, mRNA	K08081	TR1	tropinone reductase I	http://www.genome.jp/dbget-bin/www_bget?ko:K08081	Q9LHT0	557	2.4e-55	Tropinone reductase homolog At5g06060 OS=Arabidopsis thaliana GN=At5g06060 PE=2 SV=1	PF08123//PF00659//PF00106	Histone methylation protein DOT1//POLO box duplicated region//short chain dehydrogenase	GO:0006479//GO:0006554//GO:0008152	protein methylation//lysine catabolic process//metabolic process	GO:0016491//GO:0018024//GO:0005515	oxidoreductase activity//histone-lysine N-methyltransferase activity//protein binding	--	--	--	--
Cluster-10319.64213	0.72136	305.912	-8.7282	7.73e-17	3.17e-14	1708	731374768	XP_010667061.1	1224	3.8e-132	PREDICTED: cellulose synthase A catalytic subunit 3 [UDP-forming]-like [Beta vulgaris subsp. vulgaris]>gi|870842146|gb|KMS95638.1| hypothetical protein BVRB_006490 [Beta vulgaris subsp. vulgaris]	731374767	XM_010668759.1	293	1.02e-149	PREDICTED: Beta vulgaris subsp. vulgaris cellulose synthase A catalytic subunit 3 [UDP-forming]-like (LOC104884160), mRNA	K10999	CESA	cellulose synthase A	http://www.genome.jp/dbget-bin/www_bget?ko:K10999	Q941L0	755	1.3e-78	Cellulose synthase A catalytic subunit 3 [UDP-forming] OS=Arabidopsis thaliana GN=CESA3 PE=1 SV=2	PF00097//PF14634//PF00628	Zinc finger, C3HC4 type (RING finger)//zinc-RING finger domain//PHD-finger	--	--	GO:0046872//GO:0005515//GO:0008270	metal ion binding//protein binding//zinc ion binding	--	--	--	--
Cluster-10319.89502	29.9393	2317.62	-6.2745	7.9e-17	3.23e-14	3539	731322923	XP_010672158.1	3947	0	PREDICTED: uncharacterized protein LOC104888784 isoform X1 [Beta vulgaris subsp. vulgaris]	731322924	XM_010673857.1	996	0	PREDICTED: Beta vulgaris subsp. vulgaris uncharacterized LOC104888784 (LOC104888784), transcript variant X2, mRNA	--	--	--	--	Q5SPP5	157	5.9e-09	Protein EFR3 homolog B OS=Danio rerio GN=efr3b PE=3 SV=2	PF08064	UME (NUC010) domain	GO:0016310//GO:0009069	phosphorylation//serine family amino acid metabolic process	GO:0004674	protein serine/threonine kinase activity	--	--	KOG1877	Putative transmembrane protein cmp44E
Cluster-10319.48794	1.8034	387.414	-7.747	8.59e-17	3.5e-14	1666	731326185	XP_010673892.1	2019	2.4e-224	PREDICTED: carbamoyl-phosphate synthase small chain, chloroplastic-like [Beta vulgaris subsp. vulgaris]>gi|870863556|gb|KMT14720.1| hypothetical protein BVRB_4g074870 [Beta vulgaris subsp. vulgaris]	731326184	XM_010675590.1	838	0	PREDICTED: Beta vulgaris subsp. vulgaris carbamoyl-phosphate synthase small chain, chloroplastic-like (LOC104890197), mRNA	K01956	carA, CPA1	carbamoyl-phosphate synthase small subunit	http://www.genome.jp/dbget-bin/www_bget?ko:K01956	Q9LVW7	1662	8.5e-184	Carbamoyl-phosphate synthase small chain, chloroplastic OS=Arabidopsis thaliana GN=CARA PE=1 SV=1	PF07722	Peptidase C26	GO:0006541	glutamine metabolic process	GO:0016787	hydrolase activity	--	--	KOG0370	Multifunctional pyrimidine synthesis protein CAD (includes carbamoyl-phophate synthetase, aspartate transcarbamylase, and glutamine amidotransferase)
Cluster-10319.57776	453.597	2.30165	7.6226	8.58e-17	3.5e-14	431	731345789	XP_010684101.1	185	2.9e-12	PREDICTED: aquaporin PIP2-1-like [Beta vulgaris subsp. vulgaris]>gi|870854525|gb|KMT06294.1| hypothetical protein BVRB_7g162170 [Beta vulgaris subsp. vulgaris]	--	--	--	--	--	K09872	PIP	aquaporin PIP	http://www.genome.jp/dbget-bin/www_bget?ko:K09872	Q7Y1E6	165	8.4e-11	Probable aquaporin PIP2-8 OS=Oryza sativa subsp. japonica GN=PIP2-8 PE=2 SV=1	PF00230	Major intrinsic protein	GO:0006810	transport	GO:0005215	transporter activity	GO:0016020	membrane	--	--
Cluster-10319.86352	626.713	1.74778	8.4861	8.7e-17	3.54e-14	308	731374318	XP_010666929.1	192	3.2e-13	PREDICTED: phosphate metabolism protein 8 [Beta vulgaris subsp. vulgaris]>gi|870842271|gb|KMS95728.1| hypothetical protein BVRB_005490 [Beta vulgaris subsp. vulgaris]	731374317	XM_010668627.1	80	4.26e-32	PREDICTED: Beta vulgaris subsp. vulgaris phosphate metabolism protein 8 (LOC104884036), mRNA	K07025	K07025	putative hydrolase of the HAD superfamily	http://www.genome.jp/dbget-bin/www_bget?ko:K07025	--	--	--	--	PF01142	tRNA pseudouridine synthase D (TruD)	GO:0009451//GO:0001522	RNA modification//pseudouridine synthesis	GO:0009982//GO:0003723	pseudouridine synthase activity//RNA binding	--	--	--	--
Cluster-10319.126136	1.7011	386.825	-7.8291	8.87e-17	3.6e-14	1816	731361557	XP_010692418.1	995	1.5e-105	PREDICTED: putative disease resistance protein RGA3 [Beta vulgaris subsp. vulgaris]>gi|731361559|ref|XP_010692419.1| PREDICTED: putative disease resistance protein RGA3 [Beta vulgaris subsp. vulgaris]	--	--	--	--	--	--	--	--	--	Q7XA40	556	1.6e-55	Putative disease resistance protein RGA3 OS=Solanum bulbocastanum GN=RGA3 PE=2 SV=2	PF01637//PF00931//PF00005	Archaeal ATPase//NB-ARC domain//ABC transporter	--	--	GO:0016887//GO:0043531//GO:0005524	ATPase activity//ADP binding//ATP binding	--	--	--	--
Cluster-10319.30913	217.445	0	Inf	9.01e-17	3.65e-14	566	567861200	XP_006423254.1	530	3.8e-52	hypothetical protein CICLE_v10028348mg [Citrus clementina]>gi|568867656|ref|XP_006487150.1| PREDICTED: probable receptor-like serine/threonine-protein kinase At4g34500-like [Citrus sinensis]>gi|557525188|gb|ESR36494.1| hypothetical protein CICLE_v10028348mg [Citrus clementina]	731358701	XM_010692588.1	167	3.57e-80	PREDICTED: Beta vulgaris subsp. vulgaris probable receptor-like serine/threonine-protein kinase At4g34500 (LOC104904362), mRNA	K04733	IRAK4	interleukin-1 receptor-associated kinase 4	http://www.genome.jp/dbget-bin/www_bget?ko:K04733	Q6NKZ9	486	6.7e-48	Probable receptor-like serine/threonine-protein kinase At4g34500 OS=Arabidopsis thaliana GN=At4g34500 PE=2 SV=1	PF00069//PF07714	Protein kinase domain//Protein tyrosine kinase	GO:0006468	protein phosphorylation	GO:0005524//GO:0004672	ATP binding//protein kinase activity	--	--	--	--
Cluster-10319.39584	409.787	0	Inf	9.06e-17	3.66e-14	2922	731325650	XP_010673624.1	985	3.4e-104	PREDICTED: 1-acyl-sn-glycerol-3-phosphate acyltransferase PLS1-like isoform X1 [Beta vulgaris subsp. vulgaris]	147863948	AM458513.2	63	1.26e-21	Vitis vinifera contig VV78X127444.7, whole genome shotgun sequence	K13523	AGPAT3_4	lysophosphatidic acid acyltransferase / lysophosphatidylinositol acyltransferase	http://www.genome.jp/dbget-bin/www_bget?ko:K13523	Q8LG50	638	8.2e-65	1-acyl-sn-glycerol-3-phosphate acyltransferase 2 OS=Arabidopsis thaliana GN=LPAT2 PE=1 SV=2	PF09262//PF00130	Peroxisome biogenesis factor 1, N-terminal//Phorbol esters/diacylglycerol binding domain (C1 domain)	GO:0035556//GO:0007031	intracellular signal transduction//peroxisome organization	GO:0005524	ATP binding	GO:0005777	peroxisome	KOG1505	Lysophosphatidic acid acyltransferase LPAAT and related acyltransferases
Cluster-10319.59779	217.319	0	Inf	9.34e-17	3.77e-14	2002	731338128	XP_010680161.1	2657	3.1e-298	PREDICTED: cytochrome P450 97B2, chloroplastic [Beta vulgaris subsp. vulgaris]>gi|870857572|gb|KMT09120.1| hypothetical protein BVRB_6g132270 [Beta vulgaris subsp. vulgaris]	731338127	XM_010681859.1	1073	0	PREDICTED: Beta vulgaris subsp. vulgaris cytochrome P450 97B2, chloroplastic (LOC104895377), mRNA	--	--	--	--	O48921	2371	6.2e-266	Cytochrome P450 97B2, chloroplastic OS=Glycine max GN=CYP97B2 PE=2 SV=1	PF00067	Cytochrome P450	GO:0055114	oxidation-reduction process	GO:0020037//GO:0005506//GO:0016705	heme binding//iron ion binding//oxidoreductase activity, acting on paired donors, with incorporation or reduction of molecular oxygen	--	--	KOG0157	Cytochrome P450 CYP4/CYP19/CYP26 subfamilies
Cluster-10319.90689	0	231.319	-Inf	9.89e-17	3.98e-14	2145	731341903	XP_010682129.1	2155	5.3e-240	PREDICTED: protein NRT1/ PTR FAMILY 4.3 [Beta vulgaris subsp. vulgaris]>gi|870856217|gb|KMT07894.1| hypothetical protein BVRB_6g145900 [Beta vulgaris subsp. vulgaris]	731341902	XM_010683827.1	652	0	PREDICTED: Beta vulgaris subsp. vulgaris protein NRT1/ PTR FAMILY 4.3 (LOC104897019), mRNA	--	--	--	--	Q93VV5	1849	2.3e-205	Protein NRT1/ PTR FAMILY 4.3 OS=Arabidopsis thaliana GN=NPF4.3 PE=2 SV=1	PF00854	POT family	GO:0006810	transport	GO:0005215	transporter activity	GO:0016020	membrane	--	--
Cluster-10319.89860	279.83	0.598428	8.8692	1e-16	4.04e-14	213	731350277	XP_010686422.1	173	3.5e-11	PREDICTED: auxin-repressed 12.5 kDa protein-like [Beta vulgaris subsp. vulgaris]>gi|870852708|gb|KMT04623.1| hypothetical protein BVRB_8g182770 [Beta vulgaris subsp. vulgaris]	--	--	--	--	--	--	--	--	--	Q05349	144	1.1e-08	Auxin-repressed 12.5 kDa protein OS=Fragaria ananassa PE=2 SV=1	--	--	--	--	--	--	--	--	--	--
Cluster-10319.56753	0	228.448	-Inf	1.03e-16	4.13e-14	1992	731343295	XP_010682824.1	1140	2.4e-122	PREDICTED: U-box domain-containing protein 45 [Beta vulgaris subsp. vulgaris]>gi|731343297|ref|XP_010682825.1| PREDICTED: U-box domain-containing protein 45 [Beta vulgaris subsp. vulgaris]>gi|870855785|gb|KMT07501.1| hypothetical protein BVRB_6g151150 [Beta vulgaris subsp. vulgaris]	--	--	--	--	--	--	--	--	--	Q9CAG5	639	4.3e-65	U-box domain-containing protein 7 OS=Arabidopsis thaliana GN=PUB7 PE=2 SV=1	PF00514	Armadillo/beta-catenin-like repeat	--	--	GO:0005515	protein binding	--	--	--	--
Cluster-10319.92542	303.873	0.850133	8.4816	1.04e-16	4.15e-14	712	731334106	XP_010678064.1	778	8.3e-81	PREDICTED: fructose-1,6-bisphosphatase, chloroplastic [Beta vulgaris subsp. vulgaris]>gi|870859637|gb|KMT11040.1| hypothetical protein BVRB_5g111310 [Beta vulgaris subsp. vulgaris]	2529373	L76555.1	242	9.24e-122	SPIF16B Spinacia oleracea fructose-1,6-bisphosphatase mRNA, chloroplast gene encoding chloroplast protein, complete cds	K03841	FBP, fbp	fructose-1,6-bisphosphatase I	http://www.genome.jp/dbget-bin/www_bget?ko:K03841	P22418	760	1.4e-79	Fructose-1,6-bisphosphatase, chloroplastic OS=Spinacia oleracea PE=1 SV=2	PF09249//PF00316	tRNA nucleotidyltransferase, second domain//Fructose-1-6-bisphosphatase	GO:0006094//GO:0015976//GO:0005975//GO:0006098//GO:0006096//GO:0008033//GO:0006013//GO:0006000	gluconeogenesis//carbon utilization//carbohydrate metabolic process//pentose-phosphate shunt//glycolytic process//tRNA processing//mannose metabolic process//fructose metabolic process	GO:0016437//GO:0042132//GO:0042578//GO:0004810	tRNA cytidylyltransferase activity//fructose 1,6-bisphosphate 1-phosphatase activity//phosphoric ester hydrolase activity//tRNA adenylyltransferase activity	--	--	KOG1458	Fructose-1,6-bisphosphatase
Cluster-10319.87701	10.7492	996.89	-6.5351	1.05e-16	4.19e-14	1943	731367985	XP_010695901.1	1089	2e-116	PREDICTED: E3 ubiquitin protein ligase RIE1-like [Beta vulgaris subsp. vulgaris]>gi|870844334|gb|KMS97332.1| hypothetical protein BVRB_6g156110 [Beta vulgaris subsp. vulgaris]	719986756	XM_010253497.1	69	3.85e-25	PREDICTED: Nelumbo nucifera E3 ubiquitin-protein ligase At4g11680-like (LOC104593588), transcript variant X2, mRNA	K13148	CPSF3L, INTS11	integrator complex subunit 11	http://www.genome.jp/dbget-bin/www_bget?ko:K13148	Q8GUU2	831	2.3e-87	E3 ubiquitin protein ligase RIE1 OS=Arabidopsis thaliana GN=RIE1 PE=2 SV=1	PF00097//PF12678//PF17123//PF11789//PF12861//PF04277//PF13639	Zinc finger, C3HC4 type (RING finger)//RING-H2 zinc finger//RING-like zinc finger//Zinc-finger of the MIZ type in Nse subunit//Anaphase-promoting complex subunit 11 RING-H2 finger//Oxaloacetate decarboxylase, gamma chain//Ring finger domain	GO:0071436//GO:0006525//GO:0006090//GO:0006814//GO:0016567//GO:0006560	sodium ion export//arginine metabolic process//pyruvate metabolic process//sodium ion transport//protein ubiquitination//proline metabolic process	GO:0004842//GO:0005515//GO:0008270//GO:0008948//GO:0015081//GO:0046872	ubiquitin-protein transferase activity//protein binding//zinc ion binding//oxaloacetate decarboxylase activity//sodium ion transmembrane transporter activity//metal ion binding	GO:0005680//GO:0016020	anaphase-promoting complex//membrane	--	--
Cluster-10319.107348	0	230.076	-Inf	1.05e-16	4.2e-14	1352	731359875	XP_010691511.1	924	1.9e-97	PREDICTED: DUF21 domain-containing protein At2g14520-like [Beta vulgaris subsp. vulgaris]>gi|870848694|gb|KMT00983.1| hypothetical protein BVRB_9g222460 [Beta vulgaris subsp. vulgaris]	731359874	XM_010693209.1	627	0	PREDICTED: Beta vulgaris subsp. vulgaris DUF21 domain-containing protein At2g14520-like (LOC104904815), mRNA	K16302	CNNM	metal transporter CNNM	http://www.genome.jp/dbget-bin/www_bget?ko:K16302	Q9ZQR4	835	5.4e-88	DUF21 domain-containing protein At2g14520 OS=Arabidopsis thaliana GN=CBSDUF3 PE=2 SV=2	--	--	--	--	--	--	--	--	KOG2118	Predicted membrane protein, contains two CBS domains
Cluster-10319.19049	0	229.056	-Inf	1.11e-16	4.43e-14	2116	723713212	XP_010323367.1	267	4.4e-21	PREDICTED: uncharacterized protein LOC104648172 [Solanum lycopersicum]	89953342	DQ374026.1	44	3.31e-11	Beta vulgaris chromosome 9 clone BAC62 genomic sequence	--	--	--	--	--	--	--	--	--	--	--	--	--	--	--	--	--	--
Cluster-10319.111052	214.961	0	Inf	1.13e-16	4.51e-14	538	--	--	--	--	--	--	--	--	--	--	--	--	--	--	--	--	--	--	PF02932//PF09726//PF01252//PF06387//PF01080	Neurotransmitter-gated ion-channel transmembrane region//Transmembrane protein//Signal peptidase (SPase) II//D1 dopamine receptor-interacting protein (calcyon)//Presenilin	GO:0007212//GO:0006508//GO:0048268//GO:0006811	dopamine receptor signaling pathway//proteolysis//clathrin coat assembly//ion transport	GO:0032051//GO:0004190	clathrin light chain binding//aspartic-type endopeptidase activity	GO:0016020//GO:0016021	membrane//integral component of membrane	--	--
Cluster-10319.58772	1.36088	353.416	-8.0207	1.16e-16	4.6e-14	1246	870857983	KMT09509.1	653	4.5e-66	hypothetical protein BVRB_6g129760 isoform A [Beta vulgaris subsp. vulgaris]	192336234	EU829847.1	59	8.84e-20	Linum usitatissimum clone LU0012H03 mRNA sequence	--	--	--	--	O65515	422	3.9e-40	GATA transcription factor 7 OS=Arabidopsis thaliana GN=GATA7 PE=2 SV=1	PF00320	GATA zinc finger	GO:0006355	regulation of transcription, DNA-templated	GO:0003700//GO:0008270//GO:0043565	transcription factor activity, sequence-specific DNA binding//zinc ion binding//sequence-specific DNA binding	GO:0005667	transcription factor complex	--	--
Cluster-10319.99556	7348.33	109.768	6.0649	1.19e-16	4.69e-14	3083	731334706	XP_010678356.1	2440	6.8e-273	PREDICTED: protein MEI2-like 1 [Beta vulgaris subsp. vulgaris]>gi|870859491|gb|KMT10933.1| hypothetical protein BVRB_5g113450 [Beta vulgaris subsp. vulgaris]	731334705	XM_010680054.1	988	0	PREDICTED: Beta vulgaris subsp. vulgaris protein MEI2-like 1 (LOC104893915), mRNA	--	--	--	--	Q64M78	589	4.1e-59	Protein MEI2-like 4 OS=Oryza sativa subsp. japonica GN=ML4 PE=2 SV=1	--	--	--	--	--	--	--	--	--	--
Cluster-10319.146329	4.00423	556.072	-7.1176	1.19e-16	4.72e-14	3885	731343445	XP_010682896.1	4004	0	PREDICTED: LRR receptor-like serine/threonine-protein kinase RPK2 [Beta vulgaris subsp. vulgaris]>gi|731343447|ref|XP_010682897.1| PREDICTED: LRR receptor-like serine/threonine-protein kinase RPK2 [Beta vulgaris subsp. vulgaris]	731343446	XM_010684595.1	1649	0	PREDICTED: Beta vulgaris subsp. vulgaris LRR receptor-like serine/threonine-protein kinase RPK2 (LOC104897657), transcript variant X2, mRNA	--	--	--	--	Q9S7I6	1874	5.2e-208	LRR receptor-like serine/threonine-protein kinase RPK2 OS=Arabidopsis thaliana GN=RPK2 PE=2 SV=1	PF13855//PF00560//PF07714//PF00069	Leucine rich repeat//Leucine Rich Repeat//Protein tyrosine kinase//Protein kinase domain	GO:0006468	protein phosphorylation	GO:0005524//GO:0005515//GO:0004672	ATP binding//protein binding//protein kinase activity	--	--	--	--
Cluster-10319.113146	0	228.563	-Inf	1.21e-16	4.76e-14	4496	731342158	XP_010682260.1	875	3e-91	PREDICTED: 4-diphosphocytidyl-2-C-methyl-D-erythritol kinase, chloroplastic [Beta vulgaris subsp. vulgaris]>gi|731342160|ref|XP_010682261.1| PREDICTED: 4-diphosphocytidyl-2-C-methyl-D-erythritol kinase, chloroplastic [Beta vulgaris subsp. vulgaris]>gi|731342162|ref|XP_010682262.1| PREDICTED: 4-diphosphocytidyl-2-C-methyl-D-erythritol kinase, chloroplastic [Beta vulgaris subsp. vulgaris]>gi|731342…	731342165	XM_010683962.1	406	0	PREDICTED: Beta vulgaris subsp. vulgaris 4-diphosphocytidyl-2-C-methyl-D-erythritol kinase, chloroplastic (LOC104897135), transcript variant X5, mRNA	K00919	ispE	4-diphosphocytidyl-2-C-methyl-D-erythritol kinase	http://www.genome.jp/dbget-bin/www_bget?ko:K00919	P93841	714	1.9e-73	4-diphosphocytidyl-2-C-methyl-D-erythritol kinase, chloroplastic/chromoplastic (Fragment) OS=Solanum lycopersicum GN=ISPE PE=1 SV=1	PF00288	GHMP kinases N terminal domain	--	--	GO:0005524	ATP binding	--	--	--	--
Cluster-10319.68612	0	225.421	-Inf	1.22e-16	4.78e-14	994	731361463	XP_010692367.1	1026	2e-109	PREDICTED: serine/arginine-rich splicing factor RS40-like isoform X1 [Beta vulgaris subsp. vulgaris]>gi|870847847|gb|KMT00195.1| hypothetical protein BVRB_1g020110 [Beta vulgaris subsp. vulgaris]	731361466	XM_010694067.1	517	0	PREDICTED: Beta vulgaris subsp. vulgaris serine/arginine-rich splicing factor RS41-like (LOC104905498), transcript variant X3, mRNA	K12893	SFRS4_5_6	splicing factor, arginine/serine-rich 4/5/6	http://www.genome.jp/dbget-bin/www_bget?ko:K12893	P92966	513	8.7e-51	Serine/arginine-rich splicing factor RS41 OS=Arabidopsis thaliana GN=RS41 PE=1 SV=2	PF00076//PF08675	RNA recognition motif. (a.k.a. RRM, RBD, or RNP domain)//RNA binding domain	GO:0006402//GO:0051252	mRNA catabolic process//regulation of RNA metabolic process	GO:0046872//GO:0003676//GO:0004535//GO:0003723	metal ion binding//nucleic acid binding//poly(A)-specific ribonuclease activity//RNA binding	GO:0005737//GO:0005634	cytoplasm//nucleus	KOG0106	Alternative splicing factor SRp55/B52/SRp75 (RRM superfamily)
Cluster-10319.7904	247.022	0.283378	9.7677	1.23e-16	4.81e-14	2326	731369419	XP_010696546.1	1035	4.3e-110	PREDICTED: uncharacterized protein LOC104909059 [Beta vulgaris subsp. vulgaris]>gi|731369422|ref|XP_010696547.1| PREDICTED: uncharacterized protein LOC104909059 [Beta vulgaris subsp. vulgaris]>gi|731369424|ref|XP_010696548.1| PREDICTED: uncharacterized protein LOC104909059 [Beta vulgaris subsp. vulgaris]>gi|870843721|gb|KMS96855.1| hypothetical protein BVRB_8g199310 [Beta vulgaris subsp. vulgaris]	731352139	XM_010689084.1	119	7.4e-53	PREDICTED: Beta vulgaris subsp. vulgaris uncharacterized LOC104901495 (LOC104901495), mRNA	--	--	--	--	Q9FFJ8	200	4e-14	L10-interacting MYB domain-containing protein OS=Arabidopsis thaliana GN=LIMYB PE=1 SV=1	--	--	--	--	--	--	--	--	--	--
Cluster-10319.87873	213.316	0	Inf	1.25e-16	4.88e-14	1742	731342435	XP_010682395.1	138	3.3e-06	PREDICTED: uncharacterized protein LOC104897251 [Beta vulgaris subsp. vulgaris]>gi|870855950|gb|KMT07653.1| hypothetical protein BVRB_6g147780 [Beta vulgaris subsp. vulgaris]	--	--	--	--	--	--	--	--	--	--	--	--	--	PF00536//PF07647	SAM domain (Sterile alpha motif)//SAM domain (Sterile alpha motif)	--	--	GO:0005515	protein binding	--	--	--	--
Cluster-10319.142967	212.599	0	Inf	1.27e-16	4.97e-14	743	731350856	XP_010686727.1	228	5.2e-17	PREDICTED: uncharacterized protein LOC104900894 [Beta vulgaris subsp. vulgaris]>gi|731350858|ref|XP_010686728.1| PREDICTED: uncharacterized protein LOC104900894 [Beta vulgaris subsp. vulgaris]>gi|731350860|ref|XP_010686729.1| PREDICTED: uncharacterized protein LOC104900894 [Beta vulgaris subsp. vulgaris]>gi|870852274|gb|KMT04213.1| hypothetical protein BVRB_8g185080 [Beta vulgaris subsp. vulgaris]	731365924	XM_010696483.1	166	1.71e-79	PREDICTED: Beta vulgaris subsp. vulgaris uncharacterized LOC104907543 (LOC104907543), transcript variant X4, mRNA	--	--	--	--	--	--	--	--	--	--	--	--	--	--	--	--	--	--
Cluster-10319.72251	420.315	2.26702	7.5345	1.27e-16	4.97e-14	1179	731320218	XP_010670689.1	464	3.5e-44	PREDICTED: replication protein A 14 kDa subunit B-like [Beta vulgaris subsp. vulgaris]	--	--	--	--	--	K10740	RPA3	replication factor A3	http://www.genome.jp/dbget-bin/www_bget?ko:K10740	Q6NLG7	396	3.8e-37	Replication protein A 14 kDa subunit B OS=Arabidopsis thaliana GN=RPA3B PE=1 SV=1	PF08661	Replication factor A protein 3	GO:0006260//GO:0006310//GO:0006281	DNA replication//DNA recombination//DNA repair	GO:0003677	DNA binding	GO:0005634	nucleus	--	--
Cluster-10319.7264	659.282	0	Inf	1.34e-16	5.24e-14	1817	731327998	XP_010674815.1	507	5.6e-49	PREDICTED: uncharacterized protein LOC104890896 [Beta vulgaris subsp. vulgaris]	--	--	--	--	--	--	--	--	--	--	--	--	--	--	--	--	--	--	--	--	--	--	--
Cluster-10319.128992	212.201	0	Inf	1.35e-16	5.25e-14	1204	731378025	XP_010668046.1	588	1.5e-58	PREDICTED: LOW QUALITY PROTEIN: golgin subfamily A member 6-like protein 1 [Beta vulgaris subsp. vulgaris]	731378024	XM_010669744.1	174	1.01e-83	PREDICTED: Beta vulgaris subsp. vulgaris golgin subfamily A member 6-like protein 1 (LOC104885034), mRNA	--	--	--	--	--	--	--	--	PF14943	Mitochondrial ribosome subunit S26	--	--	--	--	GO:0005763	mitochondrial small ribosomal subunit	--	--
Cluster-10319.45266	0	224.153	-Inf	1.35e-16	5.25e-14	2332	731360749	XP_010691987.1	380	3.8e-34	PREDICTED: probable dolichyl pyrophosphate Glc1Man9GlcNAc2 alpha-1,3-glucosyltransferase [Beta vulgaris subsp. vulgaris]>gi|870847528|gb|KMS99875.1| hypothetical protein BVRB_1g017260 [Beta vulgaris subsp. vulgaris]	--	--	--	--	--	K03849	ALG8	alpha-1,3-glucosyltransferase	http://www.genome.jp/dbget-bin/www_bget?ko:K03849	O80505	296	3e-25	Probable dolichyl pyrophosphate Glc1Man9GlcNAc2 alpha-1,3-glucosyltransferase OS=Arabidopsis thaliana GN=At2g44660 PE=2 SV=3	PF03155	ALG6, ALG8 glycosyltransferase family	--	--	GO:0016758	transferase activity, transferring hexosyl groups	GO:0005789	endoplasmic reticulum membrane	KOG2576	Glucosyltransferase - Alg8p
Cluster-10319.68741	0	225.164	-Inf	1.35e-16	5.25e-14	1633	731367587	XP_010695690.1	1086	3.7e-116	PREDICTED: haloacid dehalogenase-like hydrolase domain-containing protein Sgpp isoform X2 [Beta vulgaris subsp. vulgaris]>gi|870844555|gb|KMS97495.1| hypothetical protein BVRB_5g126610 [Beta vulgaris subsp. vulgaris]	731367586	XM_010697388.1	454	0	PREDICTED: Beta vulgaris subsp. vulgaris haloacid dehalogenase-like hydrolase domain-containing protein Sgpp (LOC104908295), transcript variant X2, mRNA	--	--	--	--	Q9ZVJ5	896	5.5e-95	Haloacid dehalogenase-like hydrolase domain-containing protein Sgpp OS=Arabidopsis thaliana GN=SGPP PE=1 SV=2	--	--	--	--	--	--	--	--	KOG2914	Predicted haloacid-halidohydrolase and related hydrolases
Cluster-10319.101729	0.34022	404.804	-10.217	1.42e-16	5.48e-14	1121	731371657	XP_010666111.1	324	5.8e-28	PREDICTED: pre-rRNA-processing protein TSR2-like [Beta vulgaris subsp. vulgaris]>gi|731371660|ref|XP_010666112.1| PREDICTED: pre-rRNA-processing protein TSR2-like [Beta vulgaris subsp. vulgaris]>gi|731371663|ref|XP_010666114.1| PREDICTED: pre-rRNA-processing protein TSR2-like [Beta vulgaris subsp. vulgaris]>gi|731371667|ref|XP_010666115.1| PREDICTED: pre-rRNA-processing protein TSR2-like [Beta vu…	743866542	XM_011034194.1	40	2.9e-09	PREDICTED: Populus euphratica pre-rRNA-processing protein TSR2 homolog (LOC105131281), mRNA	--	--	--	--	--	--	--	--	--	--	--	--	--	--	--	--	--	--
Cluster-10319.185178	211.034	0	Inf	1.46e-16	5.65e-14	3381	731341601	XP_010681977.1	701	3.3e-71	PREDICTED: uncharacterized protein LOC104896888 [Beta vulgaris subsp. vulgaris]	--	--	--	--	--	--	--	--	--	P93295	215	1.1e-15	Uncharacterized mitochondrial protein AtMg00310 OS=Arabidopsis thaliana GN=AtMg00310 PE=4 SV=1	--	--	--	--	--	--	--	--	--	--
Cluster-10319.116145	6.09781	677.098	-6.7949	1.48e-16	5.71e-14	857	590578141	XP_007013423.1	693	7.2e-71	Histone superfamily protein [Theobroma cacao]>gi|508783786|gb|EOY31042.1| Histone superfamily protein [Theobroma cacao]	731337652	XM_010681601.1	253	8.61e-128	PREDICTED: Beta vulgaris subsp. vulgaris histone H3.2 (LOC104895171), mRNA	K11253	H3	histone H3	http://www.genome.jp/dbget-bin/www_bget?ko:K11253	P68427	673	2.1e-69	Histone H3.2 OS=Pisum sativum PE=1 SV=2	PF02291//PF15715//PF00125	Transcription initiation factor IID, 31kD subunit//PCNA-associated factor//Core histone H2A/H2B/H3/H4	GO:0051726//GO:0006352//GO:0006974	regulation of cell cycle//DNA-templated transcription, initiation//cellular response to DNA damage stimulus	GO:0003677	DNA binding	--	--	KOG1745	Histones H3 and H4
Cluster-10319.39024	0	262.079	-Inf	1.49e-16	5.75e-14	1304	731323197	XP_010672296.1	1520	1.4e-166	PREDICTED: wall-associated receptor kinase 2-like [Beta vulgaris subsp. vulgaris]	731326308	XM_010675652.1	298	1.28e-152	PREDICTED: Beta vulgaris subsp. vulgaris wall-associated receptor kinase 2-like (LOC104890245), mRNA	K04733	IRAK4	interleukin-1 receptor-associated kinase 4	http://www.genome.jp/dbget-bin/www_bget?ko:K04733	Q7X8C5	1028	2.2e-110	Wall-associated receptor kinase-like 2 OS=Arabidopsis thaliana GN=WAKL2 PE=2 SV=1	PF00069//PF07714//PF00008//PF07645	Protein kinase domain//Protein tyrosine kinase//EGF-like domain//Calcium-binding EGF domain	GO:0006468	protein phosphorylation	GO:0005509//GO:0005524//GO:0005515//GO:0004672	calcium ion binding//ATP binding//protein binding//protein kinase activity	--	--	--	--
Cluster-10319.45047	0	446.117	-Inf	1.51e-16	5.78e-14	1855	731321590	XP_010671434.1	1336	4.3e-145	PREDICTED: PP2A regulatory subunit TAP46 [Beta vulgaris subsp. vulgaris]>gi|870864930|gb|KMT15997.1| hypothetical protein BVRB_3g051790 [Beta vulgaris subsp. vulgaris]	731321589	XM_010673132.1	692	0	PREDICTED: Beta vulgaris subsp. vulgaris PP2A regulatory subunit TAP46 (LOC104888233), mRNA	--	--	--	--	Q8LDQ4	1143	1.4e-123	PP2A regulatory subunit TAP46 OS=Arabidopsis thaliana GN=TAP46 PE=1 SV=2	PF04177	TAP42-like family	GO:0009966	regulation of signal transduction	--	--	--	--	KOG2830	Protein phosphatase 2A-associated protein
Cluster-10319.117242	210.326	0	Inf	1.52e-16	5.82e-14	3428	731315386	XP_010691207.1	607	2.7e-60	PREDICTED: tropinone reductase homolog At1g07440-like isoform X1 [Beta vulgaris subsp. vulgaris]>gi|870867518|gb|KMT18387.1| hypothetical protein BVRB_2g025400 isoform A [Beta vulgaris subsp. vulgaris]	731315385	XM_010692905.1	95	2.41e-39	PREDICTED: Beta vulgaris subsp. vulgaris tropinone reductase homolog At1g07440-like (LOC104904607), transcript variant X1, mRNA	K08081	TR1	tropinone reductase I	http://www.genome.jp/dbget-bin/www_bget?ko:K08081	Q9LHT0	557	2.4e-55	Tropinone reductase homolog At5g06060 OS=Arabidopsis thaliana GN=At5g06060 PE=2 SV=1	PF00659//PF08123//PF00106	POLO box duplicated region//Histone methylation protein DOT1//short chain dehydrogenase	GO:0008152//GO:0006479//GO:0006554	metabolic process//protein methylation//lysine catabolic process	GO:0005515//GO:0018024//GO:0016491	protein binding//histone-lysine N-methyltransferase activity//oxidoreductase activity	--	--	--	--
Cluster-10319.84354	8.82214	870.124	-6.6239	1.64e-16	6.27e-14	1101	870850230	KMT02360.1	1485	1.3e-162	hypothetical protein BVRB_9g205840 [Beta vulgaris subsp. vulgaris]	--	--	--	--	--	K10747	LIG1	DNA ligase 1	http://www.genome.jp/dbget-bin/www_bget?ko:K10747	Q42572	1329	2.3e-145	DNA ligase 1 OS=Arabidopsis thaliana GN=LIG1 PE=2 SV=2	PF04679//PF01467//PF01068	ATP dependent DNA ligase C terminal region//Cytidylyltransferase-like//ATP dependent DNA ligase domain	GO:0006281//GO:0009058//GO:0006310//GO:0006260	DNA repair//biosynthetic process//DNA recombination//DNA replication	GO:0005524//GO:0003910//GO:0003824	ATP binding//DNA ligase (ATP) activity//catalytic activity	--	--	KOG0967	ATP-dependent DNA ligase I
Cluster-10319.105001	1720.18	24.892	6.1107	1.65e-16	6.31e-14	2908	731366087	XP_010694878.1	2865	0	PREDICTED: ETHYLENE INSENSITIVE 3-like 1 protein [Beta vulgaris subsp. vulgaris]	731366086	XM_010696576.1	1102	0	PREDICTED: Beta vulgaris subsp. vulgaris ETHYLENE INSENSITIVE 3-like 1 protein (LOC104907620), mRNA	K14514	EIN3	ethylene-insensitive protein 3	http://www.genome.jp/dbget-bin/www_bget?ko:K14514	O24606	1404	1.2e-153	Protein ETHYLENE INSENSITIVE 3 OS=Arabidopsis thaliana GN=EIN3 PE=1 SV=1	PF16969	RNA-binding signal recognition particle 68	GO:0006614	SRP-dependent cotranslational protein targeting to membrane	GO:0030942//GO:0005047//GO:0008312	endoplasmic reticulum signal peptide binding//signal recognition particle binding//7S RNA binding	GO:0005786	signal recognition particle, endoplasmic reticulum targeting	--	--
Cluster-10319.88630	3.77766	519.281	-7.1029	1.67e-16	6.38e-14	451	--	--	--	--	--	--	--	--	--	--	--	--	--	--	--	--	--	--	--	--	--	--	--	--	--	--	--	--
Cluster-10319.48340	0	222.451	-Inf	1.71e-16	6.52e-14	2442	731362991	XP_010693187.1	2137	7.4e-238	PREDICTED: U3 small nucleolar RNA-associated protein 15 homolog [Beta vulgaris subsp. vulgaris]>gi|870846784|gb|KMS99273.1| hypothetical protein BVRB_2g046420 [Beta vulgaris subsp. vulgaris]	--	--	--	--	--	K14549	UTP15	U3 small nucleolar RNA-associated protein 15	http://www.genome.jp/dbget-bin/www_bget?ko:K14549	O82266	1409	2.7e-154	Protein SLOW WALKER 1 OS=Arabidopsis thaliana GN=SWA1 PE=2 SV=1	PF09384//PF08625//PF00400	UTP15 C terminal//Utp13 specific WD40 associated domain//WD domain, G-beta repeat	GO:0006364	rRNA processing	GO:0005515	protein binding	GO:0032040//GO:0005730	small-subunit processome//nucleolus	KOG0310	Conserved WD40 repeat-containing protein
Cluster-10319.10074	208.48	0	Inf	1.86e-16	7.06e-14	623	731352915	XP_010687790.1	273	2.6e-22	PREDICTED: probable pectinesterase/pectinesterase inhibitor 25 [Beta vulgaris subsp. vulgaris]	--	--	--	--	--	K01051	E3.1.1.11	pectinesterase	http://www.genome.jp/dbget-bin/www_bget?ko:K01051	Q9FF77	191	1.2e-13	Probable pectinesterase/pectinesterase inhibitor 47 OS=Arabidopsis thaliana GN=PME47 PE=2 SV=1	PF01095	Pectinesterase	GO:0005985//GO:0042545//GO:0005982	sucrose metabolic process//cell wall modification//starch metabolic process	GO:0030599	pectinesterase activity	GO:0005618	cell wall	--	--
Cluster-10319.160787	213.965	0	Inf	1.9e-16	7.2e-14	2427	--	--	--	--	--	--	--	--	--	--	--	--	--	--	--	--	--	--	--	--	--	--	--	--	--	--	--	--
Cluster-10319.120680	0	218.121	-Inf	1.99e-16	7.54e-14	1165	731332949	XP_010677477.1	526	2.3e-51	PREDICTED: uncharacterized protein LOC104893099 [Beta vulgaris subsp. vulgaris]>gi|870860100|gb|KMT11463.1| hypothetical protein BVRB_5g107880 [Beta vulgaris subsp. vulgaris]	731332948	XM_010679175.1	199	1.23e-97	PREDICTED: Beta vulgaris subsp. vulgaris uncharacterized LOC104893099 (LOC104893099), mRNA	--	--	--	--	--	--	--	--	--	--	--	--	--	--	--	--	--	--
Cluster-10319.93769	0	220.807	-Inf	2.01e-16	7.58e-14	4312	731320803	XP_010671007.1	3588	0	PREDICTED: uncharacterized protein LOC104887920 isoform X1 [Beta vulgaris subsp. vulgaris]>gi|870865544|gb|KMT16594.1| hypothetical protein BVRB_3g048820 isoform A [Beta vulgaris subsp. vulgaris]	731320806	XR_789395.1	380	0	PREDICTED: Beta vulgaris subsp. vulgaris uncharacterized LOC104887920 (LOC104887920), transcript variant X3, misc_RNA	--	--	--	--	P40631	153	2.1e-08	Micronuclear linker histone polyprotein OS=Tetrahymena thermophila (strain SB210) GN=MLH PE=1 SV=2	--	--	--	--	--	--	--	--	--	--
Cluster-10319.100187	293.298	1.00914	8.1831	2.01e-16	7.59e-14	1528	--	--	--	--	--	--	--	--	--	--	--	--	--	--	--	--	--	--	--	--	--	--	--	--	--	--	--	--
Cluster-10319.76410	26.4993	1956.99	-6.2065	2.07e-16	7.79e-14	3838	731359904	XP_010691527.1	386	1.3e-34	PREDICTED: replication protein A 70 kDa DNA-binding subunit D-like [Beta vulgaris subsp. vulgaris]>gi|731359906|ref|XP_010691528.1| PREDICTED: replication protein A 70 kDa DNA-binding subunit D-like [Beta vulgaris subsp. vulgaris]>gi|731359908|ref|XP_010691529.1| PREDICTED: replication protein A 70 kDa DNA-binding subunit D-like [Beta vulgaris subsp. vulgaris]	--	--	--	--	--	--	--	--	--	Q10Q08	137	1.3e-06	Replication protein A 70 kDa DNA-binding subunit B OS=Oryza sativa subsp. japonica GN=RPA1B PE=1 SV=1	PF00013	KH domain	--	--	GO:0003723	RNA binding	--	--	--	--
Cluster-10319.52306	205.244	0	Inf	2.22e-16	8.32e-14	2139	731372275	XP_010666296.1	2922	0	PREDICTED: tubulin--tyrosine ligase-like protein 12 isoform X2 [Beta vulgaris subsp. vulgaris]>gi|870842932|gb|KMS96222.1| hypothetical protein BVRB_001310 [Beta vulgaris subsp. vulgaris]	731372274	XM_010667994.1	1172	0	PREDICTED: Beta vulgaris subsp. vulgaris tubulin--tyrosine ligase-like protein 12 (LOC104883463), transcript variant X2, mRNA	K16609	TTLL12	tubulin--tyrosine ligase-like protein 12	http://www.genome.jp/dbget-bin/www_bget?ko:K16609	Q3UDE2	766	8.6e-80	Tubulin--tyrosine ligase-like protein 12 OS=Mus musculus GN=Ttll12 PE=2 SV=1	PF03133//PF00560//PF13855//PF02617	Tubulin-tyrosine ligase family//Leucine Rich Repeat//Leucine rich repeat//ATP-dependent Clp protease adaptor protein ClpS	GO:0006464//GO:0030163	cellular protein modification process//protein catabolic process	GO:0005515	protein binding	--	--	KOG2155	Tubulin-tyrosine ligase-related protein
Cluster-10319.151131	205.017	0	Inf	2.27e-16	8.49e-14	507	731341794	XP_010682076.1	216	8.6e-16	PREDICTED: probable leucine-rich repeat receptor-like protein kinase At5g49770 isoform X2 [Beta vulgaris subsp. vulgaris]	--	--	--	--	--	--	--	--	--	Q9LT96	127	2.5e-06	Probable leucine-rich repeat receptor-like protein kinase At5g49770 OS=Arabidopsis thaliana GN=At5g49770 PE=2 SV=1	PF00560//PF13855//PF13516	Leucine Rich Repeat//Leucine rich repeat//Leucine Rich repeat	--	--	GO:0005515	protein binding	--	--	--	--
Cluster-10319.66232	515.829	0	Inf	2.27e-16	8.49e-14	2241	--	--	--	--	--	--	--	--	--	--	--	--	--	--	--	--	--	--	PF08485	Polysaccharide biosynthesis protein C-terminal	GO:0009225//GO:0006012//GO:0009103//GO:0009117	nucleotide-sugar metabolic process//galactose metabolic process//lipopolysaccharide biosynthetic process//nucleotide metabolic process	GO:0003978	UDP-glucose 4-epimerase activity	--	--	--	--
Cluster-10319.149722	205.37	0	Inf	2.29e-16	8.54e-14	1990	731370550	XP_010665753.1	2550	7.8e-286	PREDICTED: EH domain-containing protein 1-like [Beta vulgaris subsp. vulgaris]	731370549	XM_010667451.1	1071	0	PREDICTED: Beta vulgaris subsp. vulgaris EH domain-containing protein 1-like (LOC104883013), mRNA	K12483	EHD1	EH domain-containing protein 1	http://www.genome.jp/dbget-bin/www_bget?ko:K12483	Q94CF0	2210	2.9e-247	EH domain-containing protein 1 OS=Arabidopsis thaliana GN=EHD1 PE=1 SV=1	PF13833//PF13499//PF08477//PF13405//PF10662//PF12763//PF13202//PF00036//PF01926	EF-hand domain pair//EF-hand domain pair//Ras of Complex, Roc, domain of DAPkinase//EF-hand domain//Ethanolamine utilisation - propanediol utilisation//Cytoskeletal-regulatory complex EF hand//EF hand//EF hand//50S ribosome-binding GTPase	GO:0006576//GO:0007264	cellular biogenic amine metabolic process//small GTPase mediated signal transduction	GO:0005509//GO:0005515//GO:0005525//GO:0005524	calcium ion binding//protein binding//GTP binding//ATP binding	--	--	KOG1954	Endocytosis/signaling protein EHD1
Cluster-10319.114062	881.117	9.30563	6.5651	2.48e-16	9.26e-14	2469	870865780	KMT16818.1	567	8.4e-56	hypothetical protein BVRB_2g043020 isoform C [Beta vulgaris subsp. vulgaris]	731320191	XM_010672372.1	1145	0	PREDICTED: Beta vulgaris subsp. vulgaris peptidyl-prolyl cis-trans isomerase CYP95 (LOC104887674), transcript variant X5, mRNA	K09566	PPIG	peptidyl-prolyl isomerase G (cyclophilin G)	http://www.genome.jp/dbget-bin/www_bget?ko:K09566	Q8RWY7	376	1.7e-34	Peptidyl-prolyl cis-trans isomerase CYP95 OS=Arabidopsis thaliana GN=CYP95 PE=1 SV=2	PF00160	Cyclophilin type peptidyl-prolyl cis-trans isomerase/CLD	GO:0000413//GO:0006457	protein peptidyl-prolyl isomerization//protein folding	GO:0003755	peptidyl-prolyl cis-trans isomerase activity	--	--	KOG0865	Cyclophilin type peptidyl-prolyl cis-trans isomerase
Cluster-10319.84244	203.971	0	Inf	2.5e-16	9.32e-14	1848	870849003	KMT01266.1	724	3.9e-74	hypothetical protein BVRB_9g212840 [Beta vulgaris subsp. vulgaris]	--	--	--	--	--	--	--	--	--	--	--	--	--	PF06363//PF00424	Picornaviridae P3A protein//REV protein (anti-repression trans-activator protein)	GO:0006355	regulation of transcription, DNA-templated	GO:0003700	transcription factor activity, sequence-specific DNA binding	GO:0005667//GO:0019012//GO:0042025	transcription factor complex//virion//host cell nucleus	--	--
Cluster-10319.145413	254.081	0	Inf	2.62e-16	9.74e-14	3949	731351897	XP_010687264.1	1467	5.9e-160	PREDICTED: uncharacterized protein LOC104901393 [Beta vulgaris subsp. vulgaris]>gi|870851731|gb|KMT03739.1| hypothetical protein BVRB_8g188880 [Beta vulgaris subsp. vulgaris]	--	--	--	--	--	--	--	--	--	Q91WD4	231	1.7e-17	UPF0415 protein C7orf25 homolog OS=Mus musculus PE=2 SV=1	PF00426	Outer Capsid protein VP4 (Hemagglutinin)	GO:0019058	viral life cycle	--	--	GO:0019028	viral capsid	--	--
Cluster-10319.164360	0	215.478	-Inf	2.71e-16	1e-13	2681	870865302	KMT16369.1	306	1.7e-25	hypothetical protein BVRB_3g055140 [Beta vulgaris subsp. vulgaris]	672128036	XR_603806.1	61	1.49e-20	PREDICTED: Phoenix dactylifera uncharacterized LOC103705533 (LOC103705533), ncRNA	--	--	--	--	--	--	--	--	--	--	--	--	--	--	--	--	--	--
Cluster-10319.80923	0	215.053	-Inf	2.78e-16	1.03e-13	1694	596286816	XP_007225677.1	238	8.2e-18	hypothetical protein PRUPE_ppa002814mg [Prunus persica]>gi|462422613|gb|EMJ26876.1| hypothetical protein PRUPE_ppa002814mg [Prunus persica]	567891320	XM_006438118.1	144	6.79e-67	Citrus clementina hypothetical protein (CICLE_v10030917mg) mRNA, complete cds	--	--	--	--	--	--	--	--	--	--	--	--	--	--	--	--	--	--
Cluster-10319.108445	1029.72	0	Inf	2.91e-16	1.07e-13	2970	731322639	XP_010672006.1	2648	5e-297	PREDICTED: probable mitochondrial intermediate peptidase, mitochondrial isoform X1 [Beta vulgaris subsp. vulgaris]>gi|870864815|gb|KMT15900.1| hypothetical protein BVRB_3g055870 [Beta vulgaris subsp. vulgaris]	731322638	XM_010673704.1	1369	0	PREDICTED: Beta vulgaris subsp. vulgaris probable mitochondrial intermediate peptidase, mitochondrial (LOC104888673), transcript variant X1, mRNA	K01410	MIPEP	mitochondrial intermediate peptidase	http://www.genome.jp/dbget-bin/www_bget?ko:K01410	F4KDA5	1968	5e-219	Probable mitochondrial intermediate peptidase, mitochondrial OS=Arabidopsis thaliana GN=MIP PE=3 SV=1	PF01432	Peptidase family M3	GO:0006508	proteolysis	GO:0004222	metalloendopeptidase activity	--	--	KOG2090	Metalloendopeptidase family - mitochondrial intermediate peptidase
Cluster-10319.19719	0	213.195	-Inf	2.91e-16	1.07e-13	1012	641829256	KDO48379.1	163	2.4e-09	hypothetical protein CISIN_1g023440mg [Citrus sinensis]	--	--	--	--	--	--	--	--	--	Q8H1Q1	156	2.2e-09	Thylakoid lumenal protein At1g12250, chloroplastic OS=Arabidopsis thaliana GN=At1g12250 PE=1 SV=1	--	--	--	--	--	--	--	--	--	--
Cluster-10319.131842	332.07	1.41689	7.8726	2.95e-16	1.09e-13	814	731360939	XP_010692089.1	386	2.7e-35	PREDICTED: uncharacterized protein LOC104905296 [Beta vulgaris subsp. vulgaris]	--	--	--	--	--	--	--	--	--	--	--	--	--	--	--	--	--	--	--	--	--	--	--
Cluster-10319.80470	1783.75	3.40053	9.0349	3.09e-16	1.14e-13	2425	747043673	XP_011085122.1	3143	0	PREDICTED: eukaryotic translation initiation factor 3 subunit B-like [Sesamum indicum]	731328792	XM_010676943.1	1333	0	PREDICTED: Beta vulgaris subsp. vulgaris eukaryotic translation initiation factor 3 subunit B-like (LOC104891274), mRNA	K03253	EIF3B	translation initiation factor 3 subunit B	http://www.genome.jp/dbget-bin/www_bget?ko:K03253	P56821	2905	0	Eukaryotic translation initiation factor 3 subunit B OS=Nicotiana tabacum GN=TIF3B1 PE=2 SV=1	PF00076	RNA recognition motif. (a.k.a. RRM, RBD, or RNP domain)	--	--	GO:0003676	nucleic acid binding	--	--	KOG2314	Translation initiation factor 3, subunit b (eIF-3b)
Cluster-10319.107733	2.42246	401.114	-7.3714	3.21e-16	1.18e-13	596	731361014	XP_010692128.1	155	1.2e-08	PREDICTED: squamosa promoter-binding-like protein 8 [Beta vulgaris subsp. vulgaris]>gi|870847653|gb|KMT00001.1| hypothetical protein BVRB_1g018370 [Beta vulgaris subsp. vulgaris]	--	--	--	--	--	--	--	--	--	--	--	--	--	--	--	--	--	--	--	--	--	--	--
Cluster-10319.70825	0	447.548	-Inf	3.35e-16	1.23e-13	1381	731360654	XP_010691939.1	1444	9.5e-158	PREDICTED: ferredoxin--NADP reductase, root isozyme, chloroplastic-like [Beta vulgaris subsp. vulgaris]>gi|870847483|gb|KMS99830.1| hypothetical protein BVRB_1g016820 [Beta vulgaris subsp. vulgaris]	731360653	XM_010693637.1	638	0	PREDICTED: Beta vulgaris subsp. vulgaris ferredoxin--NADP reductase, root isozyme, chloroplastic-like (LOC104905186), mRNA	K02641	petH	ferredoxin--NADP+ reductase	http://www.genome.jp/dbget-bin/www_bget?ko:K02641	Q41014	1307	1e-142	Ferredoxin--NADP reductase, root isozyme, chloroplastic OS=Pisum sativum PE=2 SV=2	PF00175//PF00667	Oxidoreductase NAD-binding domain//FAD binding domain	GO:0055114	oxidation-reduction process	GO:0016491	oxidoreductase activity	--	--	KOG1158	NADP/FAD dependent oxidoreductase
Cluster-10319.122741	0	213.589	-Inf	3.37e-16	1.23e-13	935	--	--	--	--	--	--	--	--	--	--	--	--	--	--	--	--	--	--	--	--	--	--	--	--	--	--	--	--
Cluster-10319.139774	0.34022	247.941	-9.5093	3.41e-16	1.24e-13	862	--	--	--	--	--	--	--	--	--	--	--	--	--	--	--	--	--	--	--	--	--	--	--	--	--	--	--	--
Cluster-10319.88883	0	213.021	-Inf	3.52e-16	1.28e-13	5104	731324508	XP_010673006.1	1174	7.2e-126	PREDICTED: nucleolar protein 10 [Beta vulgaris subsp. vulgaris]>gi|870864031|gb|KMT15164.1| hypothetical protein BVRB_3g062780 [Beta vulgaris subsp. vulgaris]	731324507	XM_010674704.1	497	0	PREDICTED: Beta vulgaris subsp. vulgaris nucleolar protein 10 (LOC104889479), mRNA	K14788	NOL10, ENP2	ribosome biogenesis protein ENP2	http://www.genome.jp/dbget-bin/www_bget?ko:K14788	Q7T0Q5	545	8.7e-54	Nucleolar protein 10 OS=Xenopus laevis GN=nol10 PE=2 SV=1	PF02184//PF08159//PF01384//PF00400	HAT (Half-A-TPR) repeat//NUC153 domain//Phosphate transporter family//WD domain, G-beta repeat	GO:0006817//GO:0006396	phosphate ion transport//RNA processing	GO:0005315//GO:0005515	inorganic phosphate transmembrane transporter activity//protein binding	GO:0016020//GO:0005634//GO:0005622	membrane//nucleus//intracellular	KOG2321	WD40 repeat protein
Cluster-10319.51689	199.268	0	Inf	3.72e-16	1.35e-13	1540	731312005	XP_010672155.1	1652	8.1e-182	PREDICTED: O-glucosyltransferase rumi homolog [Beta vulgaris subsp. vulgaris]>gi|870869885|gb|KMT20630.1| hypothetical protein BVRB_1g006080 [Beta vulgaris subsp. vulgaris]	731312004	XM_010673853.1	548	0	PREDICTED: Beta vulgaris subsp. vulgaris O-glucosyltransferase rumi homolog (LOC104888778), mRNA	K13667	RUMI, KTELC1	protein glucosyltransferase	http://www.genome.jp/dbget-bin/www_bget?ko:K13667	Q6UW63	170	8e-11	KDEL motif-containing protein 1 OS=Homo sapiens GN=KDELC1 PE=1 SV=1	--	--	--	--	--	--	--	--	--	--
Cluster-10319.40771	197.858	0	Inf	3.81e-16	1.38e-13	2284	731314449	XP_010686662.1	1836	5.5e-203	PREDICTED: short-chain dehydrogenase/reductase family 42E member 1-like [Beta vulgaris subsp. vulgaris]>gi|870868379|gb|KMT19216.1| hypothetical protein BVRB_1g013980 [Beta vulgaris subsp. vulgaris]	731314448	XM_010688360.1	719	0	PREDICTED: Beta vulgaris subsp. vulgaris short-chain dehydrogenase/reductase family 42E member 1-like (LOC104900829), mRNA	--	--	--	--	Q32L94	665	4.7e-68	Short-chain dehydrogenase/reductase family 42E member 1 OS=Bos taurus GN=SDR42E1 PE=2 SV=2	PF01370//PF07163//PF01073	NAD dependent epimerase/dehydratase family//Pex26 protein//3-beta hydroxysteroid dehydrogenase/isomerase family	GO:0008210//GO:0008207//GO:0008209//GO:0006694//GO:0055114//GO:0045046	estrogen metabolic process//C21-steroid hormone metabolic process//androgen metabolic process//steroid biosynthetic process//oxidation-reduction process//protein import into peroxisome membrane	GO:0003854//GO:0003824//GO:0016616//GO:0050662//GO:0032403	3-beta-hydroxy-delta5-steroid dehydrogenase activity//catalytic activity//oxidoreductase activity, acting on the CH-OH group of donors, NAD or NADP as acceptor//coenzyme binding//protein complex binding	GO:0005779	integral component of peroxisomal membrane	KOG1430	C-3 sterol dehydrogenase/3-beta-hydroxysteroid dehydrogenase and related dehydrogenases
Cluster-10319.81579	0	211.887	-Inf	3.88e-16	1.41e-13	1101	--	--	--	--	--	--	--	--	--	--	--	--	--	--	--	--	--	--	--	--	--	--	--	--	--	--	--	--
[truncated: 13,777 more rows]
